# Supplementary material for: Comparative Analysis of Sugar Metabolites and Their Transporters in Sugarcane Following Sugarcane mosaic virus (SCMV) Infection
Source: Int J Mol Sci. 2021 Dec 17;22(24):13574. doi: 10.3390/ijms222413574 (PMC8707430; doi:10.3390/ijms222413574)
Supplement: Supplementary file 1 [file ijms-22-13574-s001.zip › Supplementary Table S1.xlsx]

## Sheet: Sheet1
Supplementary Table S1: Reads of each genotype (with replicates) with detail of mapping to Saccharum spontaneum reference genome.
Badila (Ba) (Replicate 1)	Badila (Ba) (Replicate 2)	B-48 (Before Infection) (Replicate 1)	B-48 (Before Infection) (Replicate 2)	B-48 (Post Infection) (Replicate 1)	B-48 (Post Infection) (Replicate 2)
33145546 reads; of these:	26421672 reads; of these:	32295164 reads; of these:	35889925 reads; of these:	20432957 reads; of these:	20969416 reads; of these:
33145546 (100.00%) were paired; of these:	26421672 (100.00%) were paired; of these:	32295164 (100.00%) were paired; of these:	35889925 (100.00%) were paired; of these:	20432957 (100.00%) were paired; of these:	20969416 (100.00%) were paired; of these:
13777993 (41.57%) aligned concordantly 0 times	10614258 (40.17%) aligned concordantly 0 times	13134705 (40.67%) aligned concordantly 0 times	14044497 (39.13%) aligned concordantly 0 times	8122390 (39.75%) aligned concordantly 0 times	7933295 (37.83%) aligned concordantly 0 times
10063103 (30.36%) aligned concordantly exactly 1 time	8223646 (31.12%) aligned concordantly exactly 1 time	10349721 (32.05%) aligned concordantly exactly 1 time	11539697 (32.15%) aligned concordantly exactly 1 time	6807614 (33.32%) aligned concordantly exactly 1 time	7128377 (33.99%) aligned concordantly exactly 1 time
9304450 (28.07%) aligned concordantly >1 times	7583768 (28.70%) aligned concordantly >1 times	8810738 (27.28%) aligned concordantly >1 times	10305731 (28.71%) aligned concordantly >1 times	5502953 (26.93%) aligned concordantly >1 times	5907744 (28.17%) aligned concordantly >1 times
----	----	----	----	----	----
13777993 pairs aligned concordantly 0 times; of these:	10614258 pairs aligned concordantly 0 times; of these:	13134705 pairs aligned concordantly 0 times; of these:	14044497 pairs aligned concordantly 0 times; of these:	8122390 pairs aligned concordantly 0 times; of these:	7933295 pairs aligned concordantly 0 times; of these:
379930 (2.76%) aligned discordantly 1 time	312236 (2.94%) aligned discordantly 1 time	471019 (3.59%) aligned discordantly 1 time	474806 (3.38%) aligned discordantly 1 time	200994 (2.47%) aligned discordantly 1 time	212029 (2.67%) aligned discordantly 1 time
----	----	----	----	----	----
13398063 pairs aligned 0 times concordantly or discordantly; of these:	10302022 pairs aligned 0 times concordantly or discordantly; of these:	12663686 pairs aligned 0 times concordantly or discordantly; of these:	13569691 pairs aligned 0 times concordantly or discordantly; of these:	7921396 pairs aligned 0 times concordantly or discordantly; of these:	7721266 pairs aligned 0 times concordantly or discordantly; of these:
26796126 mates make up the pairs; of these:	20604044 mates make up the pairs; of these:	25327372 mates make up the pairs; of these:	27139382 mates make up the pairs; of these:	15842792 mates make up the pairs; of these:	15442532 mates make up the pairs; of these:
20323092 (75.84%) aligned 0 times	14672849 (71.21%) aligned 0 times	17388863 (68.66%) aligned 0 times	18963207 (69.87%) aligned 0 times	12223275 (77.15%) aligned 0 times	11672603 (75.59%) aligned 0 times
3701452 (13.81%) aligned exactly 1 time	3215550 (15.61%) aligned exactly 1 time	4451347 (17.58%) aligned exactly 1 time	4517110 (16.64%) aligned exactly 1 time	2209877 (13.95%) aligned exactly 1 time	2277077 (14.75%) aligned exactly 1 time
2771582 (10.34%) aligned >1 times	2715645 (13.18%) aligned >1 times	3487162 (13.77%) aligned >1 times	3659065 (13.48%) aligned >1 times	1409640 (8.90%) aligned >1 times	1492852 (9.67%) aligned >1 times
69.34% overall alignment rate	72.23% overall alignment rate	73.08% overall alignment rate	73.58% overall alignment rate	70.09% overall alignment rate	72.17% overall alignment rate
