# Supplementary material for: Comparative Analysis of Sugar Metabolites and Their Transporters in Sugarcane Following Sugarcane mosaic virus (SCMV) Infection
Source: Int J Mol Sci. 2021 Dec 17;22(24):13574. doi: 10.3390/ijms222413574 (PMC8707430; doi:10.3390/ijms222413574)
Supplement: Supplementary file 1 [file ijms-22-13574-s001.zip › Supplementary Table S2.xlsx]

## Sheet: Sheet1
Supplementary Table S2: Identification of transcripts related to sugar metabolites and its transporters
Gene ID	Name	GO term	KEGG_KO	COG Category	eggNOG annotation
Sspon.001A0009541	SWEET14	GO:0003674,GO:0005215,GO:0005575,GO:0005623,GO:0005886,GO:0005887,GO:0006810,GO:0008150,GO:0008515,GO:0008643,GO:0009987,GO:0015144,GO:0015154,GO:0015157,GO:0015766,GO:0015770,GO:0015772,GO:0016020,GO:0016021,GO:0022857,GO:0022891,GO:0022892,GO:0031224,GO:0031226,GO:0034219,GO:0044425,GO:0044459,GO:0044464,GO:0044699,GO:0044763,GO:0044765,GO:0051119,GO:0051179,GO:0051234,GO:0055085,GO:0071702,GO:…	K15382	P	cellular response to osmotic stress
Sspon.003A0009930	SWEET2B	GO:0003674,GO:0005215,GO:0005575,GO:0005623,GO:0005886,GO:0005887,GO:0006810,GO:0008150,GO:0008643,GO:0009987,GO:0015144,GO:0016020,GO:0016021,GO:0022857,GO:0022891,GO:0022892,GO:0031224,GO:0031226,GO:0034219,GO:0044425,GO:0044459,GO:0044464,GO:0044699,GO:0044763,GO:0044765,GO:0051119,GO:0051179,GO:0051234,GO:0055085,GO:0071702,GO:0071944,GO:1901476	K15382	P	sugar transmembrane transporter activity
Sspon.003A0014520	SWEET6B	GO:0003674,GO:0005215,GO:0005575,GO:0005623,GO:0005886,GO:0005887,GO:0006810,GO:0008150,GO:0008643,GO:0009987,GO:0015144,GO:0016020,GO:0016021,GO:0022857,GO:0022891,GO:0022892,GO:0031224,GO:0031226,GO:0034219,GO:0044425,GO:0044459,GO:0044464,GO:0044699,GO:0044763,GO:0044765,GO:0051119,GO:0051179,GO:0051234,GO:0055085,GO:0071702,GO:0071944,GO:1901476	K15382	P	Mediates both low-affinity uptake and efflux of sugar across the plasma membrane (By similarity)
Sspon.003B0013630	SWEET2B	GO:0003674,GO:0005215,GO:0005575,GO:0005623,GO:0005886,GO:0005887,GO:0006810,GO:0008150,GO:0008643,GO:0009987,GO:0015144,GO:0016020,GO:0016021,GO:0022857,GO:0022891,GO:0022892,GO:0031224,GO:0031226,GO:0034219,GO:0044425,GO:0044459,GO:0044464,GO:0044699,GO:0044763,GO:0044765,GO:0051119,GO:0051179,GO:0051234,GO:0055085,GO:0071702,GO:0071944,GO:1901476	K15382	P	sugar transmembrane transporter activity
Sspon.003B0017701	SWEET6B	GO:0003674,GO:0005215,GO:0005575,GO:0005623,GO:0005886,GO:0005887,GO:0006810,GO:0008150,GO:0008643,GO:0009987,GO:0015144,GO:0016020,GO:0016021,GO:0022857,GO:0022891,GO:0022892,GO:0031224,GO:0031226,GO:0034219,GO:0044425,GO:0044459,GO:0044464,GO:0044699,GO:0044763,GO:0044765,GO:0051119,GO:0051179,GO:0051234,GO:0055085,GO:0071702,GO:0071944,GO:1901476	K15382	P	Mediates both low-affinity uptake and efflux of sugar across the plasma membrane (By similarity)
Sspon.003C0017520	SWEET2B	GO:0003674,GO:0005215,GO:0005575,GO:0005623,GO:0005886,GO:0005887,GO:0006810,GO:0008150,GO:0008643,GO:0009987,GO:0015144,GO:0016020,GO:0016021,GO:0022857,GO:0022891,GO:0022892,GO:0031224,GO:0031226,GO:0034219,GO:0044425,GO:0044459,GO:0044464,GO:0044699,GO:0044763,GO:0044765,GO:0051119,GO:0051179,GO:0051234,GO:0055085,GO:0071702,GO:0071944,GO:1901476	K15382	P	sugar transmembrane transporter activity
Sspon.003C0017540	SWEET2B	GO:0003674,GO:0005215,GO:0005575,GO:0005623,GO:0005886,GO:0005887,GO:0006810,GO:0008150,GO:0008643,GO:0009987,GO:0015144,GO:0016020,GO:0016021,GO:0022857,GO:0022891,GO:0022892,GO:0031224,GO:0031226,GO:0034219,GO:0044425,GO:0044459,GO:0044464,GO:0044699,GO:0044763,GO:0044765,GO:0051119,GO:0051179,GO:0051234,GO:0055085,GO:0071702,GO:0071944,GO:1901476	K15382	P	sugar transmembrane transporter activity
Sspon.003C0022501	SWEET6B	GO:0003674,GO:0005215,GO:0005575,GO:0005623,GO:0005886,GO:0005887,GO:0006810,GO:0008150,GO:0008643,GO:0009987,GO:0015144,GO:0016020,GO:0016021,GO:0022857,GO:0022891,GO:0022892,GO:0031224,GO:0031226,GO:0034219,GO:0044425,GO:0044459,GO:0044464,GO:0044699,GO:0044763,GO:0044765,GO:0051119,GO:0051179,GO:0051234,GO:0055085,GO:0071702,GO:0071944,GO:1901476	K15382	P	Mediates both low-affinity uptake and efflux of sugar across the plasma membrane (By similarity)
Sspon.003D0012610	SWEET2B	GO:0003674,GO:0005215,GO:0005575,GO:0005623,GO:0005886,GO:0005887,GO:0006810,GO:0008150,GO:0008643,GO:0009987,GO:0015144,GO:0016020,GO:0016021,GO:0022857,GO:0022891,GO:0022892,GO:0031224,GO:0031226,GO:0034219,GO:0044425,GO:0044459,GO:0044464,GO:0044699,GO:0044763,GO:0044765,GO:0051119,GO:0051179,GO:0051234,GO:0055085,GO:0071702,GO:0071944,GO:1901476	K15382	P	sugar transmembrane transporter activity
Sspon.006A0022791	SWEET14	GO:0003674,GO:0005215,GO:0005575,GO:0005623,GO:0005886,GO:0005887,GO:0006810,GO:0008150,GO:0008515,GO:0008643,GO:0009987,GO:0015144,GO:0015154,GO:0015157,GO:0015766,GO:0015770,GO:0015772,GO:0016020,GO:0016021,GO:0022857,GO:0022891,GO:0022892,GO:0031224,GO:0031226,GO:0034219,GO:0044425,GO:0044459,GO:0044464,GO:0044699,GO:0044763,GO:0044765,GO:0051119,GO:0051179,GO:0051234,GO:0055085,GO:0071702,GO:…	K15382	P	cellular response to osmotic stress
Sspon.006A0023841	SWEET14	GO:0003674,GO:0005215,GO:0005575,GO:0005623,GO:0005886,GO:0005887,GO:0006810,GO:0008150,GO:0008515,GO:0008643,GO:0009987,GO:0015144,GO:0015154,GO:0015157,GO:0015766,GO:0015770,GO:0015772,GO:0016020,GO:0016021,GO:0022857,GO:0022891,GO:0022892,GO:0031224,GO:0031226,GO:0034219,GO:0044425,GO:0044459,GO:0044464,GO:0044699,GO:0044763,GO:0044765,GO:0051119,GO:0051179,GO:0051234,GO:0055085,GO:0071702,GO:…	K15382	P	cellular response to osmotic stress
Sspon.006B0018971	SWEET14	GO:0003674,GO:0005215,GO:0005575,GO:0005623,GO:0005886,GO:0005887,GO:0006810,GO:0008150,GO:0008515,GO:0008643,GO:0009987,GO:0015144,GO:0015154,GO:0015157,GO:0015766,GO:0015770,GO:0015772,GO:0016020,GO:0016021,GO:0022857,GO:0022891,GO:0022892,GO:0031224,GO:0031226,GO:0034219,GO:0044425,GO:0044459,GO:0044464,GO:0044699,GO:0044763,GO:0044765,GO:0051119,GO:0051179,GO:0051234,GO:0055085,GO:0071702,GO:…	K15382	P	cellular response to osmotic stress
Sspon.006C0018930	SWEET14	GO:0003674,GO:0005215,GO:0005575,GO:0005623,GO:0005886,GO:0005887,GO:0006810,GO:0008150,GO:0008515,GO:0008643,GO:0009987,GO:0015144,GO:0015154,GO:0015157,GO:0015766,GO:0015770,GO:0015772,GO:0016020,GO:0016021,GO:0022857,GO:0022891,GO:0022892,GO:0031224,GO:0031226,GO:0034219,GO:0044425,GO:0044459,GO:0044464,GO:0044699,GO:0044763,GO:0044765,GO:0051119,GO:0051179,GO:0051234,GO:0055085,GO:0071702,GO:…	K15382	P	cellular response to osmotic stress
Sspon.006C0024465	SWEET14	GO:0003674,GO:0005215,GO:0005575,GO:0005623,GO:0005886,GO:0005887,GO:0006810,GO:0008150,GO:0008515,GO:0008643,GO:0009987,GO:0015144,GO:0015154,GO:0015157,GO:0015766,GO:0015770,GO:0015772,GO:0016020,GO:0016021,GO:0022857,GO:0022891,GO:0022892,GO:0031224,GO:0031226,GO:0034219,GO:0044425,GO:0044459,GO:0044464,GO:0044699,GO:0044763,GO:0044765,GO:0051119,GO:0051179,GO:0051234,GO:0055085,GO:0071702,GO:…	K15382	P	cellular response to osmotic stress
Sspon.006C0024466	SWEET14	GO:0003674,GO:0005215,GO:0005575,GO:0005623,GO:0005886,GO:0005887,GO:0006810,GO:0008150,GO:0008515,GO:0008643,GO:0009987,GO:0015144,GO:0015154,GO:0015157,GO:0015766,GO:0015770,GO:0015772,GO:0016020,GO:0016021,GO:0022857,GO:0022891,GO:0022892,GO:0031224,GO:0031226,GO:0034219,GO:0044425,GO:0044459,GO:0044464,GO:0044699,GO:0044763,GO:0044765,GO:0051119,GO:0051179,GO:0051234,GO:0055085,GO:0071702,GO:…	K15382	P	cellular response to osmotic stress
Sspon.006C0024500	SWEET14	GO:0003674,GO:0005215,GO:0005575,GO:0005623,GO:0005886,GO:0005887,GO:0006810,GO:0008150,GO:0008515,GO:0008643,GO:0009987,GO:0015144,GO:0015154,GO:0015157,GO:0015766,GO:0015770,GO:0015772,GO:0016020,GO:0016021,GO:0022857,GO:0022891,GO:0022892,GO:0031224,GO:0031226,GO:0034219,GO:0044425,GO:0044459,GO:0044464,GO:0044699,GO:0044763,GO:0044765,GO:0051119,GO:0051179,GO:0051234,GO:0055085,GO:0071702,GO:…	K15382	P	cellular response to osmotic stress
Sspon.006D0018170	SWEET14	GO:0003674,GO:0005215,GO:0005575,GO:0005623,GO:0005886,GO:0005887,GO:0006810,GO:0008150,GO:0008515,GO:0008643,GO:0009987,GO:0015144,GO:0015154,GO:0015157,GO:0015766,GO:0015770,GO:0015772,GO:0016020,GO:0016021,GO:0022857,GO:0022891,GO:0022892,GO:0031224,GO:0031226,GO:0034219,GO:0044425,GO:0044459,GO:0044464,GO:0044699,GO:0044763,GO:0044765,GO:0051119,GO:0051179,GO:0051234,GO:0055085,GO:0071702,GO:…	K15382	P	cellular response to osmotic stress
Sspon.006D0018171	SWEET14	GO:0003674,GO:0005215,GO:0005575,GO:0005623,GO:0005886,GO:0005887,GO:0006810,GO:0008150,GO:0008515,GO:0008643,GO:0009987,GO:0015144,GO:0015154,GO:0015157,GO:0015766,GO:0015770,GO:0015772,GO:0016020,GO:0016021,GO:0022857,GO:0022891,GO:0022892,GO:0031224,GO:0031226,GO:0034219,GO:0044425,GO:0044459,GO:0044464,GO:0044699,GO:0044763,GO:0044765,GO:0051119,GO:0051179,GO:0051234,GO:0055085,GO:0071702,GO:…	K15382	P	cellular response to osmotic stress
Sspon.ctg0894230	SWEET14	GO:0003674,GO:0005215,GO:0005575,GO:0005623,GO:0005886,GO:0005887,GO:0006810,GO:0008150,GO:0008515,GO:0008643,GO:0009987,GO:0015144,GO:0015154,GO:0015157,GO:0015766,GO:0015770,GO:0015772,GO:0016020,GO:0016021,GO:0022857,GO:0022891,GO:0022892,GO:0031224,GO:0031226,GO:0034219,GO:0044425,GO:0044459,GO:0044464,GO:0044699,GO:0044763,GO:0044765,GO:0051119,GO:0051179,GO:0051234,GO:0055085,GO:0071702,GO:…	K15382	P	cellular response to osmotic stress
Sspon.002A0016971		GO:0000272,GO:0003674,GO:0003824,GO:0004553,GO:0004556,GO:0005575,GO:0005576,GO:0005975,GO:0005976,GO:0005982,GO:0005983,GO:0005984,GO:0005985,GO:0005987,GO:0006073,GO:0008150,GO:0008152,GO:0009056,GO:0009057,GO:0009251,GO:0009311,GO:0009313,GO:0009719,GO:0009725,GO:0009737,GO:0009739,GO:0009987,GO:0010033,GO:0016052,GO:0016160,GO:0016787,GO:0016798,GO:0033993,GO:0042221,GO:0043170,GO:0044042,GO:…	K01176	G	sucrose catabolic process
Sspon.002A0017020		GO:0000272,GO:0003674,GO:0003824,GO:0004553,GO:0004556,GO:0005575,GO:0005576,GO:0005975,GO:0005976,GO:0005982,GO:0005983,GO:0005984,GO:0005985,GO:0005987,GO:0006073,GO:0008150,GO:0008152,GO:0009056,GO:0009057,GO:0009251,GO:0009311,GO:0009313,GO:0009719,GO:0009725,GO:0009737,GO:0009739,GO:0009987,GO:0010033,GO:0016052,GO:0016160,GO:0016787,GO:0016798,GO:0033993,GO:0042221,GO:0043170,GO:0044042,GO:…	K01176	G	sucrose catabolic process
Sspon.002C0017420		GO:0000272,GO:0003674,GO:0003824,GO:0004553,GO:0004556,GO:0005575,GO:0005576,GO:0005975,GO:0005976,GO:0005982,GO:0005983,GO:0005984,GO:0005985,GO:0005987,GO:0006073,GO:0008150,GO:0008152,GO:0009056,GO:0009057,GO:0009251,GO:0009311,GO:0009313,GO:0009719,GO:0009725,GO:0009737,GO:0009739,GO:0009987,GO:0010033,GO:0016052,GO:0016160,GO:0016787,GO:0016798,GO:0033993,GO:0042221,GO:0043170,GO:0044042,GO:…	K01176	G	sucrose catabolic process
Sspon.002D0017640		GO:0000272,GO:0003674,GO:0003824,GO:0004553,GO:0004556,GO:0005575,GO:0005576,GO:0005975,GO:0005976,GO:0005982,GO:0005983,GO:0005984,GO:0005985,GO:0005987,GO:0006073,GO:0008150,GO:0008152,GO:0009056,GO:0009057,GO:0009251,GO:0009311,GO:0009313,GO:0009719,GO:0009725,GO:0009737,GO:0009739,GO:0009987,GO:0010033,GO:0016052,GO:0016160,GO:0016787,GO:0016798,GO:0033993,GO:0042221,GO:0043170,GO:0044042,GO:…	K01176	G	sucrose catabolic process
Sspon.004A0013550		GO:0003674,GO:0003824,GO:0004553,GO:0004558,GO:0004564,GO:0004575,GO:0005575,GO:0005576,GO:0005618,GO:0005623,GO:0005975,GO:0005976,GO:0005982,GO:0005984,GO:0005985,GO:0005987,GO:0006073,GO:0006810,GO:0008150,GO:0008152,GO:0009056,GO:0009311,GO:0009313,GO:0009987,GO:0015926,GO:0016052,GO:0016787,GO:0016798,GO:0030312,GO:0043170,GO:0044042,GO:0044237,GO:0044238,GO:0044260,GO:0044262,GO:0044264,GO:…	K01193	G	May play a role in sucrose partitioning during seed development and in stress response (By similarity)
Sspon.004C0014180		GO:0003674,GO:0003824,GO:0004553,GO:0004558,GO:0004564,GO:0004575,GO:0005575,GO:0005576,GO:0005618,GO:0005623,GO:0005975,GO:0005976,GO:0005982,GO:0005984,GO:0005985,GO:0005987,GO:0006073,GO:0006810,GO:0008150,GO:0008152,GO:0009056,GO:0009311,GO:0009313,GO:0009987,GO:0015926,GO:0016052,GO:0016787,GO:0016798,GO:0030312,GO:0043170,GO:0044042,GO:0044237,GO:0044238,GO:0044260,GO:0044262,GO:0044264,GO:…	K01193	G	May play a role in sucrose partitioning during seed development and in stress response (By similarity)
Sspon.004B0012910		GO:0003674,GO:0003824,GO:0004553,GO:0004558,GO:0004564,GO:0004575,GO:0005575,GO:0005576,GO:0005618,GO:0005623,GO:0005975,GO:0005976,GO:0005982,GO:0005984,GO:0005985,GO:0005987,GO:0006073,GO:0006810,GO:0008150,GO:0008152,GO:0009056,GO:0009311,GO:0009313,GO:0009987,GO:0015926,GO:0016052,GO:0016787,GO:0016798,GO:0030312,GO:0043170,GO:0044042,GO:0044237,GO:0044238,GO:0044260,GO:0044262,GO:0044264,GO:…	K01193	G	May play a role in sucrose partitioning during seed development and in stress response (By similarity)
Sspon.004D0015560		GO:0003674,GO:0003824,GO:0004553,GO:0004558,GO:0004564,GO:0004575,GO:0005575,GO:0005576,GO:0005618,GO:0005623,GO:0005975,GO:0005976,GO:0005982,GO:0005984,GO:0005985,GO:0005987,GO:0006073,GO:0006810,GO:0008150,GO:0008152,GO:0009056,GO:0009311,GO:0009313,GO:0009987,GO:0015926,GO:0016052,GO:0016787,GO:0016798,GO:0030312,GO:0043170,GO:0044042,GO:0044237,GO:0044238,GO:0044260,GO:0044262,GO:0044264,GO:…	K01193	G	May play a role in sucrose partitioning during seed development and in stress response (By similarity)
Sspon.005C0019050	ATSPS4F	GO:0005575,GO:0005623,GO:0005886,GO:0016020,GO:0044464,GO:0071944	K00696	M	Sucrose-6F-phosphate phosphohydrolase
Sspon.005D0023321	ATSPS4F	GO:0005575,GO:0005623,GO:0005886,GO:0016020,GO:0044464,GO:0071944	K00696	M	Sucrose-6F-phosphate phosphohydrolase
Sspon.008D0001961	ATSPS4F	GO:0005575,GO:0005623,GO:0005886,GO:0016020,GO:0044464,GO:0071944	K00696	M	Sucrose-6F-phosphate phosphohydrolase
Sspon.008D0005891			K00696	M	Sucrose-6F-phosphate phosphohydrolase
Sspon.008B0006760			K00696	M	Sucrose-6F-phosphate phosphohydrolase
Sspon.ctg0697210			K00695	M	Sucrose-cleaving enzyme that provides UDP-glucose and fructose for various metabolic pathways (By similarity)
Sspon.004D0000280			K00695	M	Sucrose-cleaving enzyme that provides UDP-glucose and fructose for various metabolic pathways (By similarity)
Sspon.003C0006180	SPS	GO:0005575,GO:0005622,GO:0005623,GO:0005634,GO:0043226,GO:0043227,GO:0043229,GO:0043231,GO:0044424,GO:0044464	K00696	M	Plays a role in photosynthetic sucrose synthesis by catalyzing the rate-limiting step of sucrose biosynthesis from UDP-glucose and fructose- 6-phosphate. Involved in the regulation of carbon partitioning in the leaves of plants. May regulate the synthesis of sucrose and therefore play a major role as a limiting factor in the export of photoassimilates out of the leaf. Plays a role for sucrose ava…
Sspon.003C0006231	SPS	GO:0005575,GO:0005622,GO:0005623,GO:0005634,GO:0043226,GO:0043227,GO:0043229,GO:0043231,GO:0044424,GO:0044464	K00696	M	Plays a role in photosynthetic sucrose synthesis by catalyzing the rate-limiting step of sucrose biosynthesis from UDP-glucose and fructose- 6-phosphate. Involved in the regulation of carbon partitioning in the leaves of plants. May regulate the synthesis of sucrose and therefore play a major role as a limiting factor in the export of photoassimilates out of the leaf. Plays a role for sucrose ava…
Sspon.003D0003350	SPS	GO:0005575,GO:0005622,GO:0005623,GO:0005634,GO:0043226,GO:0043227,GO:0043229,GO:0043231,GO:0044424,GO:0044464	K00696	M	Plays a role in photosynthetic sucrose synthesis by catalyzing the rate-limiting step of sucrose biosynthesis from UDP-glucose and fructose- 6-phosphate. Involved in the regulation of carbon partitioning in the leaves of plants. May regulate the synthesis of sucrose and therefore play a major role as a limiting factor in the export of photoassimilates out of the leaf. Plays a role for sucrose ava…
Sspon.004A0012390		GO:0003674,GO:0005215,GO:0005351,GO:0005363,GO:0005364,GO:0005402,GO:0005575,GO:0005623,GO:0005886,GO:0006810,GO:0006811,GO:0006812,GO:0006818,GO:0008150,GO:0008324,GO:0008506,GO:0008515,GO:0008643,GO:0009987,GO:0015075,GO:0015144,GO:0015154,GO:0015157,GO:0015291,GO:0015293,GO:0015294,GO:0015295,GO:0015573,GO:0015665,GO:0015672,GO:0015759,GO:0015766,GO:0015768,GO:0015770,GO:0015772,GO:0015850,GO:…	K15378	P	Responsible for the transport of sucrose into the cell, with the concomitant uptake of protons (symport system)
Sspon.004A0014890	SPP1	GO:0005575,GO:0005622,GO:0005623,GO:0005634,GO:0005737,GO:0005829,GO:0005911,GO:0008150,GO:0009506,GO:0010035,GO:0010038,GO:0030054,GO:0042221,GO:0043226,GO:0043227,GO:0043229,GO:0043231,GO:0044424,GO:0044444,GO:0044464,GO:0046686,GO:0050896,GO:0055044		G	Catalyzes the final step of sucrose synthesis
Sspon.004A0021251			K00696	M	Sucrose synthase
Sspon.004A0021261			K00696	M	Sucrose synthase
Sspon.004A0021270			K00696	M	Sucrose synthase
Sspon.004B0000310		GO:0005575,GO:0005623,GO:0005886,GO:0016020,GO:0044464,GO:0071944	K15378	G	Responsible for the transport of sucrose into the cell, with the concomitant uptake of protons (symport system). May also transport other glucosides (By similarity)
Sspon.004B0011210		GO:0003674,GO:0005215,GO:0005351,GO:0005363,GO:0005364,GO:0005402,GO:0005575,GO:0005623,GO:0005886,GO:0006810,GO:0006811,GO:0006812,GO:0006818,GO:0008150,GO:0008324,GO:0008506,GO:0008515,GO:0008643,GO:0009987,GO:0015075,GO:0015144,GO:0015154,GO:0015157,GO:0015291,GO:0015293,GO:0015294,GO:0015295,GO:0015573,GO:0015665,GO:0015672,GO:0015759,GO:0015766,GO:0015768,GO:0015770,GO:0015772,GO:0015850,GO:…	K15378	P	Responsible for the transport of sucrose into the cell, with the concomitant uptake of protons (symport system)
Sspon.004B0013761	SPP1	GO:0005575,GO:0005622,GO:0005623,GO:0005634,GO:0005737,GO:0005829,GO:0005911,GO:0008150,GO:0009506,GO:0010035,GO:0010038,GO:0030054,GO:0042221,GO:0043226,GO:0043227,GO:0043229,GO:0043231,GO:0044424,GO:0044444,GO:0044464,GO:0046686,GO:0050896,GO:0055044		G	Catalyzes the final step of sucrose synthesis
Sspon.004B0021200			K00696	M	Sucrose synthase
Sspon.004C0000360		GO:0005575,GO:0005623,GO:0005886,GO:0016020,GO:0044464,GO:0071944	K15378	G	Responsible for the transport of sucrose into the cell, with the concomitant uptake of protons (symport system). May also transport other glucosides (By similarity)
Sspon.004C0012570		GO:0003674,GO:0005215,GO:0005351,GO:0005363,GO:0005364,GO:0005402,GO:0005575,GO:0005623,GO:0005886,GO:0006810,GO:0006811,GO:0006812,GO:0006818,GO:0008150,GO:0008324,GO:0008506,GO:0008515,GO:0008643,GO:0009987,GO:0015075,GO:0015144,GO:0015154,GO:0015157,GO:0015291,GO:0015293,GO:0015294,GO:0015295,GO:0015573,GO:0015665,GO:0015672,GO:0015759,GO:0015766,GO:0015768,GO:0015770,GO:0015772,GO:0015850,GO:…	K15378	P	Responsible for the transport of sucrose into the cell, with the concomitant uptake of protons (symport system)
Sspon.004C0015312	SPP1	GO:0005575,GO:0005622,GO:0005623,GO:0005634,GO:0005737,GO:0005829,GO:0005911,GO:0008150,GO:0009506,GO:0010035,GO:0010038,GO:0030054,GO:0042221,GO:0043226,GO:0043227,GO:0043229,GO:0043231,GO:0044424,GO:0044444,GO:0044464,GO:0046686,GO:0050896,GO:0055044		G	Catalyzes the final step of sucrose synthesis
Sspon.004C0021153			K00696	M	Sucrose synthase
Sspon.004D0000480		GO:0005575,GO:0005623,GO:0005886,GO:0016020,GO:0044464,GO:0071944	K15378	G	Responsible for the transport of sucrose into the cell, with the concomitant uptake of protons (symport system). May also transport other glucosides (By similarity)
Sspon.004D0000521		GO:0005575,GO:0005623,GO:0005886,GO:0016020,GO:0044464,GO:0071944	K15378	G	Responsible for the transport of sucrose into the cell, with the concomitant uptake of protons (symport system). May also transport other glucosides (By similarity)
Sspon.004D0000910		GO:0005575,GO:0005623,GO:0005886,GO:0016020,GO:0044464,GO:0071944	K15378	G	Responsible for the transport of sucrose into the cell, with the concomitant uptake of protons (symport system). May also transport other glucosides (By similarity)
Sspon.004D0013960		GO:0003674,GO:0005215,GO:0005351,GO:0005363,GO:0005364,GO:0005402,GO:0005575,GO:0005623,GO:0005886,GO:0006810,GO:0006811,GO:0006812,GO:0006818,GO:0008150,GO:0008324,GO:0008506,GO:0008515,GO:0008643,GO:0009987,GO:0015075,GO:0015144,GO:0015154,GO:0015157,GO:0015291,GO:0015293,GO:0015294,GO:0015295,GO:0015573,GO:0015665,GO:0015672,GO:0015759,GO:0015766,GO:0015768,GO:0015770,GO:0015772,GO:0015850,GO:…	K15378	P	Responsible for the transport of sucrose into the cell, with the concomitant uptake of protons (symport system)
Sspon.004D0016432	SPP1	GO:0005575,GO:0005622,GO:0005623,GO:0005634,GO:0005737,GO:0005829,GO:0005911,GO:0008150,GO:0009506,GO:0010035,GO:0010038,GO:0030054,GO:0042221,GO:0043226,GO:0043227,GO:0043229,GO:0043231,GO:0044424,GO:0044444,GO:0044464,GO:0046686,GO:0050896,GO:0055044		G	Catalyzes the final step of sucrose synthesis
Sspon.004D0022780			K00696	M	Sucrose synthase
Sspon.007A0002580	SPS	GO:0003674,GO:0003824,GO:0005575,GO:0005622,GO:0005623,GO:0005737,GO:0005829,GO:0005886,GO:0005911,GO:0007275,GO:0008150,GO:0008152,GO:0008194,GO:0009506,GO:0009555,GO:0009653,GO:0009987,GO:0010208,GO:0010927,GO:0016020,GO:0016043,GO:0016740,GO:0016757,GO:0016758,GO:0030054,GO:0032501,GO:0032502,GO:0032989,GO:0035251,GO:0044424,GO:0044444,GO:0044464,GO:0044699,GO:0044707,GO:0044763,GO:0044767,GO:…	K00696	M	sucrose-phosphate synthase
Sspon.007A0015041	OSI_18433			G	sucrose-phosphate phosphatase activity
Sspon.007C0001731	SPS	GO:0003674,GO:0003824,GO:0005575,GO:0005622,GO:0005623,GO:0005737,GO:0005829,GO:0005886,GO:0005911,GO:0007275,GO:0008150,GO:0008152,GO:0008194,GO:0009506,GO:0009555,GO:0009653,GO:0009987,GO:0010208,GO:0010927,GO:0016020,GO:0016043,GO:0016740,GO:0016757,GO:0016758,GO:0030054,GO:0032501,GO:0032502,GO:0032989,GO:0035251,GO:0044424,GO:0044444,GO:0044464,GO:0044699,GO:0044707,GO:0044763,GO:0044767,GO:…	K00696	M	sucrose-phosphate synthase
Sspon.007D0015990	OSI_18433			G	sucrose-phosphate phosphatase activity
Sspon.008A0000660	OSI_15088	GO:0003674,GO:0003824,GO:0005575,GO:0005618,GO:0005622,GO:0005623,GO:0005737,GO:0008150,GO:0008152,GO:0008194,GO:0016020,GO:0016157,GO:0016740,GO:0016757,GO:0016758,GO:0030312,GO:0033036,GO:0033037,GO:0035251,GO:0044424,GO:0044464,GO:0046527,GO:0051179,GO:0052545,GO:0071944,GO:0080165	K00695	M	Sucrose-cleaving enzyme that provides UDP-glucose and fructose for various metabolic pathways (By similarity)
Sspon.008A0000722	OSI_15088	GO:0003674,GO:0003824,GO:0005575,GO:0005618,GO:0005622,GO:0005623,GO:0005737,GO:0008150,GO:0008152,GO:0008194,GO:0016020,GO:0016157,GO:0016740,GO:0016757,GO:0016758,GO:0030312,GO:0033036,GO:0033037,GO:0035251,GO:0044424,GO:0044464,GO:0046527,GO:0051179,GO:0052545,GO:0071944,GO:0080165	K00695	M	Sucrose-cleaving enzyme that provides UDP-glucose and fructose for various metabolic pathways (By similarity)
Sspon.008A0022191	SUS1	GO:0001666,GO:0003674,GO:0003824,GO:0005575,GO:0005622,GO:0005623,GO:0005737,GO:0005773,GO:0005829,GO:0005886,GO:0005911,GO:0006950,GO:0006970,GO:0008150,GO:0008152,GO:0008194,GO:0009266,GO:0009409,GO:0009413,GO:0009414,GO:0009415,GO:0009506,GO:0009628,GO:0009743,GO:0009744,GO:0009746,GO:0009749,GO:0010033,GO:0010035,GO:0010037,GO:0010038,GO:0010555,GO:0016020,GO:0016157,GO:0016740,GO:0016757,GO:…	K00695	M	Sucrose-cleaving enzyme that provides UDP-glucose and fructose for various metabolic pathways (By similarity)
Sspon.008B0016541	SUS1	GO:0001666,GO:0003674,GO:0003824,GO:0005575,GO:0005622,GO:0005623,GO:0005737,GO:0005773,GO:0005829,GO:0005886,GO:0005911,GO:0006950,GO:0006970,GO:0008150,GO:0008152,GO:0008194,GO:0009266,GO:0009409,GO:0009413,GO:0009414,GO:0009415,GO:0009506,GO:0009628,GO:0009743,GO:0009744,GO:0009746,GO:0009749,GO:0010033,GO:0010035,GO:0010037,GO:0010038,GO:0010555,GO:0016020,GO:0016157,GO:0016740,GO:0016757,GO:…	K00695	M	Sucrose-cleaving enzyme that provides UDP-glucose and fructose for various metabolic pathways (By similarity)
Sspon.008C0015810	SUS1	GO:0001666,GO:0003674,GO:0003824,GO:0005575,GO:0005622,GO:0005623,GO:0005737,GO:0005773,GO:0005829,GO:0005886,GO:0005911,GO:0006950,GO:0006970,GO:0008150,GO:0008152,GO:0008194,GO:0009266,GO:0009409,GO:0009413,GO:0009414,GO:0009415,GO:0009506,GO:0009628,GO:0009743,GO:0009744,GO:0009746,GO:0009749,GO:0010033,GO:0010035,GO:0010037,GO:0010038,GO:0010555,GO:0016020,GO:0016157,GO:0016740,GO:0016757,GO:…	K00695	M	Sucrose-cleaving enzyme that provides UDP-glucose and fructose for various metabolic pathways (By similarity)
Sspon.008D0015870	SUS1	GO:0001666,GO:0003674,GO:0003824,GO:0005575,GO:0005622,GO:0005623,GO:0005737,GO:0005773,GO:0005829,GO:0005886,GO:0005911,GO:0006950,GO:0006970,GO:0008150,GO:0008152,GO:0008194,GO:0009266,GO:0009409,GO:0009413,GO:0009414,GO:0009415,GO:0009506,GO:0009628,GO:0009743,GO:0009744,GO:0009746,GO:0009749,GO:0010033,GO:0010035,GO:0010037,GO:0010038,GO:0010555,GO:0016020,GO:0016157,GO:0016740,GO:0016757,GO:…	K00695	M	Sucrose-cleaving enzyme that provides UDP-glucose and fructose for various metabolic pathways (By similarity)
Sspon.001A0022970	SS2	GO:0003674,GO:0003824,GO:0005575,GO:0005622,GO:0005623,GO:0005737,GO:0008150,GO:0008152,GO:0009011,GO:0009058,GO:0009059,GO:0009501,GO:0009507,GO:0009536,GO:0010021,GO:0016740,GO:0016757,GO:0016758,GO:0043170,GO:0043226,GO:0043227,GO:0043229,GO:0043231,GO:0044424,GO:0044444,GO:0044464,GO:0046527,GO:0071704,GO:1901135,GO:1901137,GO:1901576,GO:2000896	K00703	M	starch synthase
Sspon.001B0027241	SS2	GO:0003674,GO:0003824,GO:0005575,GO:0005622,GO:0005623,GO:0005737,GO:0008150,GO:0008152,GO:0009011,GO:0009058,GO:0009059,GO:0009501,GO:0009507,GO:0009536,GO:0010021,GO:0016740,GO:0016757,GO:0016758,GO:0043170,GO:0043226,GO:0043227,GO:0043229,GO:0043231,GO:0044424,GO:0044444,GO:0044464,GO:0046527,GO:0071704,GO:1901135,GO:1901137,GO:1901576,GO:2000896	K00703	M	starch synthase
Sspon.001C0022820	SS2	GO:0003674,GO:0003824,GO:0005575,GO:0005622,GO:0005623,GO:0005737,GO:0008150,GO:0008152,GO:0009011,GO:0009058,GO:0009059,GO:0009501,GO:0009507,GO:0009536,GO:0010021,GO:0016740,GO:0016757,GO:0016758,GO:0043170,GO:0043226,GO:0043227,GO:0043229,GO:0043231,GO:0044424,GO:0044444,GO:0044464,GO:0046527,GO:0071704,GO:1901135,GO:1901137,GO:1901576,GO:2000896	K00703	M	starch synthase
Sspon.001D0022970	SS2	GO:0003674,GO:0003824,GO:0005575,GO:0005622,GO:0005623,GO:0005737,GO:0008150,GO:0008152,GO:0009011,GO:0009058,GO:0009059,GO:0009501,GO:0009507,GO:0009536,GO:0010021,GO:0016740,GO:0016757,GO:0016758,GO:0043170,GO:0043226,GO:0043227,GO:0043229,GO:0043231,GO:0044424,GO:0044444,GO:0044464,GO:0046527,GO:0071704,GO:1901135,GO:1901137,GO:1901576,GO:2000896	K00703	M	starch synthase
Sspon.001D0034940		GO:0000271,GO:0003674,GO:0003824,GO:0005575,GO:0005622,GO:0005623,GO:0005737,GO:0005975,GO:0005976,GO:0005982,GO:0006073,GO:0008150,GO:0008152,GO:0008878,GO:0009058,GO:0009059,GO:0009250,GO:0009501,GO:0009507,GO:0009536,GO:0009987,GO:0016051,GO:0016740,GO:0016772,GO:0016779,GO:0019252,GO:0033692,GO:0034637,GO:0034645,GO:0043170,GO:0043226,GO:0043227,GO:0043229,GO:0043231,GO:0044042,GO:0044237,GO:…	K00975	M	This protein plays a role in synthesis of starch. It catalyzes the synthesis of the activated glycosyl donor, ADP- glucose from Glc-1-P and ATP (By similarity)
Sspon.001D0035010		GO:0003674,GO:0003824,GO:0005575,GO:0005622,GO:0005623,GO:0005737,GO:0008150,GO:0008152,GO:0008878,GO:0009501,GO:0009507,GO:0009526,GO:0009532,GO:0009536,GO:0009570,GO:0009941,GO:0016740,GO:0016772,GO:0016779,GO:0031967,GO:0031975,GO:0043226,GO:0043227,GO:0043229,GO:0043231,GO:0044422,GO:0044424,GO:0044434,GO:0044435,GO:0044444,GO:0044446,GO:0044464,GO:0070566	K00975	M	This protein plays a role in synthesis of starch. It catalyzes the synthesis of the activated glycosyl donor, ADP- glucose from Glc-1-P and ATP (By similarity)
Sspon.002A0021820		GO:0000003,GO:0000271,GO:0003006,GO:0003674,GO:0003824,GO:0005575,GO:0005576,GO:0005622,GO:0005623,GO:0005737,GO:0005975,GO:0005976,GO:0005982,GO:0006073,GO:0007275,GO:0008150,GO:0008152,GO:0008878,GO:0009058,GO:0009059,GO:0009250,GO:0009314,GO:0009416,GO:0009501,GO:0009507,GO:0009532,GO:0009536,GO:0009570,GO:0009628,GO:0009648,GO:0009791,GO:0009987,GO:0010228,GO:0016051,GO:0016740,GO:0016772,GO:…	K00975	M	This protein plays a role in synthesis of starch. It catalyzes the synthesis of the activated glycosyl donor, ADP- glucose from Glc-1-P and ATP (By similarity)
Sspon.002A0025930	GBSS	GO:0005575,GO:0005622,GO:0005623,GO:0005737,GO:0009501,GO:0009507,GO:0009536,GO:0043226,GO:0043227,GO:0043229,GO:0043231,GO:0044424,GO:0044444,GO:0044464	K13679	M	Granule-bound starch synthase
Sspon.002B0019770		GO:0000003,GO:0000271,GO:0003006,GO:0003674,GO:0003824,GO:0005575,GO:0005576,GO:0005622,GO:0005623,GO:0005737,GO:0005975,GO:0005976,GO:0005982,GO:0006073,GO:0007275,GO:0008150,GO:0008152,GO:0008878,GO:0009058,GO:0009059,GO:0009250,GO:0009314,GO:0009416,GO:0009501,GO:0009507,GO:0009532,GO:0009536,GO:0009570,GO:0009628,GO:0009648,GO:0009791,GO:0009987,GO:0010228,GO:0016051,GO:0016740,GO:0016772,GO:…	K00975	M	This protein plays a role in synthesis of starch. It catalyzes the synthesis of the activated glycosyl donor, ADP- glucose from Glc-1-P and ATP (By similarity)
Sspon.002B0022811	GBSS	GO:0005575,GO:0005622,GO:0005623,GO:0005737,GO:0009501,GO:0009507,GO:0009536,GO:0043226,GO:0043227,GO:0043229,GO:0043231,GO:0044424,GO:0044444,GO:0044464	K13679	M	Granule-bound starch synthase
Sspon.002B0024990			K00975	M	This protein plays a role in synthesis of starch. It catalyzes the synthesis of the activated glycosyl donor, ADP- glucose from Glc-1-P and ATP (By similarity)
Sspon.002C0022630		GO:0000003,GO:0000271,GO:0003006,GO:0003674,GO:0003824,GO:0005575,GO:0005576,GO:0005622,GO:0005623,GO:0005737,GO:0005975,GO:0005976,GO:0005982,GO:0006073,GO:0007275,GO:0008150,GO:0008152,GO:0008878,GO:0009058,GO:0009059,GO:0009250,GO:0009314,GO:0009416,GO:0009501,GO:0009507,GO:0009532,GO:0009536,GO:0009570,GO:0009628,GO:0009648,GO:0009791,GO:0009987,GO:0010228,GO:0016051,GO:0016740,GO:0016772,GO:…	K00975	M	This protein plays a role in synthesis of starch. It catalyzes the synthesis of the activated glycosyl donor, ADP- glucose from Glc-1-P and ATP (By similarity)
Sspon.002C0025620	GBSS	GO:0005575,GO:0005622,GO:0005623,GO:0005737,GO:0009501,GO:0009507,GO:0009536,GO:0043226,GO:0043227,GO:0043229,GO:0043231,GO:0044424,GO:0044444,GO:0044464	K13679	M	Granule-bound starch synthase
Sspon.002C0025640	GBSS	GO:0005575,GO:0005622,GO:0005623,GO:0005737,GO:0009501,GO:0009507,GO:0009536,GO:0043226,GO:0043227,GO:0043229,GO:0043231,GO:0044424,GO:0044444,GO:0044464	K13679	M	Granule-bound starch synthase
Sspon.002D0018250		GO:0000003,GO:0000271,GO:0003006,GO:0003674,GO:0003824,GO:0005575,GO:0005576,GO:0005622,GO:0005623,GO:0005737,GO:0005975,GO:0005976,GO:0005982,GO:0006073,GO:0007275,GO:0008150,GO:0008152,GO:0008878,GO:0009058,GO:0009059,GO:0009250,GO:0009314,GO:0009416,GO:0009501,GO:0009507,GO:0009532,GO:0009536,GO:0009570,GO:0009628,GO:0009648,GO:0009791,GO:0009987,GO:0010228,GO:0016051,GO:0016740,GO:0016772,GO:…	K00975	M	This protein plays a role in synthesis of starch. It catalyzes the synthesis of the activated glycosyl donor, ADP- glucose from Glc-1-P and ATP (By similarity)
Sspon.002D0023790		GO:0005575,GO:0005622,GO:0005623,GO:0005737,GO:0009501,GO:0009507,GO:0009536,GO:0043226,GO:0043227,GO:0043229,GO:0043231,GO:0044424,GO:0044444,GO:0044464	K00975	M	This protein plays a role in synthesis of starch. It catalyzes the synthesis of the activated glycosyl donor, ADP- glucose from Glc-1-P and ATP (By similarity)
Sspon.003A0001580	FRK1	GO:0005575,GO:0005622,GO:0005623,GO:0005737,GO:0005829,GO:0005886,GO:0005911,GO:0009506,GO:0016020,GO:0030054,GO:0044424,GO:0044444,GO:0044464,GO:0055044,GO:0071944	K00847	G	May play an important role in maintaining the flux of carbon towards starch formation
Sspon.003A0005800		GO:0005575,GO:0005622,GO:0005623,GO:0005737,GO:0008150,GO:0008152,GO:0009058,GO:0009059,GO:0009501,GO:0009507,GO:0009536,GO:0010021,GO:0043170,GO:0043226,GO:0043227,GO:0043229,GO:0043231,GO:0044424,GO:0044444,GO:0044464,GO:0071704,GO:1901135,GO:1901137,GO:1901576,GO:2000896	K00703	M	starch synthase
Sspon.003A0013091	SH2	GO:0005575,GO:0005622,GO:0005623,GO:0005737,GO:0009501,GO:0009507,GO:0009536,GO:0043226,GO:0043227,GO:0043229,GO:0043231,GO:0044424,GO:0044444,GO:0044464	K00975	M	This protein plays a role in synthesis of starch. It catalyzes the synthesis of the activated glycosyl donor, ADP- glucose from Glc-1-P and ATP (By similarity)
Sspon.003A0014370	SS2	GO:0005575,GO:0005622,GO:0005623,GO:0005737,GO:0009501,GO:0009507,GO:0009536,GO:0043226,GO:0043227,GO:0043229,GO:0043231,GO:0044424,GO:0044444,GO:0044464	K00703	M	starch synthase
Sspon.003C0009811				S	Starch binding domain
Sspon.003C0009840				S	Starch binding domain
Sspon.003D0006402				S	Starch binding domain
Sspon.003D0006411				S	Starch binding domain
Sspon.003D0015420	SH2	GO:0005575,GO:0005622,GO:0005623,GO:0005737,GO:0009501,GO:0009507,GO:0009536,GO:0043226,GO:0043227,GO:0043229,GO:0043231,GO:0044424,GO:0044444,GO:0044464	K00975	M	This protein plays a role in synthesis of starch. It catalyzes the synthesis of the activated glycosyl donor, ADP- glucose from Glc-1-P and ATP (By similarity)
Sspon.004A0001320		GO:0003674,GO:0003824,GO:0008150,GO:0008152,GO:0009011,GO:0016740,GO:0016757,GO:0016758,GO:0046527		G	Starch synthase catalytic domain
Sspon.004A0004511	SS2	GO:0005575,GO:0005622,GO:0005623,GO:0005737,GO:0009501,GO:0009507,GO:0009536,GO:0043226,GO:0043227,GO:0043229,GO:0043231,GO:0044424,GO:0044444,GO:0044464	K00703	M	starch synthase
Sspon.004B0005400	GBSS	GO:0005575,GO:0005622,GO:0005623,GO:0005737,GO:0009501,GO:0009507,GO:0009536,GO:0043226,GO:0043227,GO:0043229,GO:0043231,GO:0044424,GO:0044444,GO:0044464	K13679	M	Granule-bound starch synthase
Sspon.005C0000650		GO:0005575,GO:0005622,GO:0005623,GO:0005737,GO:0008150,GO:0008152,GO:0009058,GO:0009059,GO:0009501,GO:0009507,GO:0009536,GO:0010021,GO:0043170,GO:0043226,GO:0043227,GO:0043229,GO:0043231,GO:0044424,GO:0044444,GO:0044464,GO:0071704,GO:1901135,GO:1901137,GO:1901576,GO:2000896	K00703	M	starch synthase
Sspon.005C0007060	SS2	GO:0005575,GO:0005622,GO:0005623,GO:0005737,GO:0009501,GO:0009507,GO:0009536,GO:0043226,GO:0043227,GO:0043229,GO:0043231,GO:0044424,GO:0044444,GO:0044464	K00703	M	starch synthase
Sspon.005D0000121		GO:0005575,GO:0005622,GO:0005623,GO:0005737,GO:0008150,GO:0008152,GO:0009058,GO:0009059,GO:0009501,GO:0009507,GO:0009536,GO:0010021,GO:0043170,GO:0043226,GO:0043227,GO:0043229,GO:0043231,GO:0044424,GO:0044444,GO:0044464,GO:0071704,GO:1901135,GO:1901137,GO:1901576,GO:2000896	K00703	M	starch synthase
Sspon.005D0005700		GO:0005575,GO:0005622,GO:0005623,GO:0005737,GO:0008150,GO:0008152,GO:0009058,GO:0009059,GO:0009501,GO:0009507,GO:0009536,GO:0010021,GO:0043170,GO:0043226,GO:0043227,GO:0043229,GO:0043231,GO:0044424,GO:0044444,GO:0044464,GO:0071704,GO:1901135,GO:1901137,GO:1901576,GO:2000896	K00703	M	starch synthase
Sspon.006A0010082	BT2	GO:0000003,GO:0000271,GO:0003006,GO:0003674,GO:0003824,GO:0005575,GO:0005576,GO:0005622,GO:0005623,GO:0005737,GO:0005975,GO:0005976,GO:0005982,GO:0006073,GO:0007275,GO:0008150,GO:0008152,GO:0008878,GO:0009058,GO:0009059,GO:0009250,GO:0009314,GO:0009416,GO:0009501,GO:0009507,GO:0009532,GO:0009536,GO:0009570,GO:0009628,GO:0009648,GO:0009791,GO:0009987,GO:0010228,GO:0016051,GO:0016740,GO:0016772,GO:…	K00975	M	This protein plays a role in synthesis of starch. It catalyzes the synthesis of the activated glycosyl donor, ADP- glucose from Glc-1-P and ATP (By similarity)
Sspon.006A0013193	DULL1	GO:0005575,GO:0005622,GO:0005623,GO:0005737,GO:0008150,GO:0008152,GO:0009058,GO:0009059,GO:0009501,GO:0009507,GO:0009536,GO:0010021,GO:0043170,GO:0043226,GO:0043227,GO:0043229,GO:0043231,GO:0044424,GO:0044444,GO:0044464,GO:0071704,GO:1901135,GO:1901137,GO:1901576,GO:2000896	K00703	M	starch synthase
Sspon.006A0013790		GO:0005575,GO:0005622,GO:0005623,GO:0005737,GO:0009501,GO:0009507,GO:0009536,GO:0043226,GO:0043227,GO:0043229,GO:0043231,GO:0044424,GO:0044444,GO:0044464	K00975	M	This protein plays a role in synthesis of starch. It catalyzes the synthesis of the activated glycosyl donor, ADP- glucose from Glc-1-P and ATP (By similarity)
Sspon.006A0017620	FRK2		K00847	G	May play an important role in maintaining the flux of carbon towards starch formation
Sspon.006B0009410	BT2	GO:0000003,GO:0000271,GO:0003006,GO:0003674,GO:0003824,GO:0005575,GO:0005576,GO:0005622,GO:0005623,GO:0005737,GO:0005975,GO:0005976,GO:0005982,GO:0006073,GO:0007275,GO:0008150,GO:0008152,GO:0008878,GO:0009058,GO:0009059,GO:0009250,GO:0009314,GO:0009416,GO:0009501,GO:0009507,GO:0009532,GO:0009536,GO:0009570,GO:0009628,GO:0009648,GO:0009791,GO:0009987,GO:0010228,GO:0016051,GO:0016740,GO:0016772,GO:…	K00975	M	This protein plays a role in synthesis of starch. It catalyzes the synthesis of the activated glycosyl donor, ADP- glucose from Glc-1-P and ATP (By similarity)
Sspon.006B0009480	BT2	GO:0000003,GO:0000271,GO:0003006,GO:0003674,GO:0003824,GO:0005575,GO:0005576,GO:0005622,GO:0005623,GO:0005737,GO:0005975,GO:0005976,GO:0005982,GO:0006073,GO:0007275,GO:0008150,GO:0008152,GO:0008878,GO:0009058,GO:0009059,GO:0009250,GO:0009314,GO:0009416,GO:0009501,GO:0009507,GO:0009532,GO:0009536,GO:0009570,GO:0009628,GO:0009648,GO:0009791,GO:0009987,GO:0010228,GO:0016051,GO:0016740,GO:0016772,GO:…	K00975	M	This protein plays a role in synthesis of starch. It catalyzes the synthesis of the activated glycosyl donor, ADP- glucose from Glc-1-P and ATP (By similarity)
Sspon.006B0009490	BT2	GO:0000003,GO:0000271,GO:0003006,GO:0003674,GO:0003824,GO:0005575,GO:0005576,GO:0005622,GO:0005623,GO:0005737,GO:0005975,GO:0005976,GO:0005982,GO:0006073,GO:0007275,GO:0008150,GO:0008152,GO:0008878,GO:0009058,GO:0009059,GO:0009250,GO:0009314,GO:0009416,GO:0009501,GO:0009507,GO:0009532,GO:0009536,GO:0009570,GO:0009628,GO:0009648,GO:0009791,GO:0009987,GO:0010228,GO:0016051,GO:0016740,GO:0016772,GO:…	K00975	M	This protein plays a role in synthesis of starch. It catalyzes the synthesis of the activated glycosyl donor, ADP- glucose from Glc-1-P and ATP (By similarity)
Sspon.006B0012550	DULL1	GO:0005575,GO:0005622,GO:0005623,GO:0005737,GO:0008150,GO:0008152,GO:0009058,GO:0009059,GO:0009501,GO:0009507,GO:0009536,GO:0010021,GO:0043170,GO:0043226,GO:0043227,GO:0043229,GO:0043231,GO:0044424,GO:0044444,GO:0044464,GO:0071704,GO:1901135,GO:1901137,GO:1901576,GO:2000896	K00703	M	starch synthase
Sspon.006B0017140	FRK2		K00847	G	May play an important role in maintaining the flux of carbon towards starch formation
Sspon.006C0010471	BT2	GO:0000003,GO:0000271,GO:0003006,GO:0003674,GO:0003824,GO:0005575,GO:0005576,GO:0005622,GO:0005623,GO:0005737,GO:0005975,GO:0005976,GO:0005982,GO:0006073,GO:0007275,GO:0008150,GO:0008152,GO:0008878,GO:0009058,GO:0009059,GO:0009250,GO:0009314,GO:0009416,GO:0009501,GO:0009507,GO:0009532,GO:0009536,GO:0009570,GO:0009628,GO:0009648,GO:0009791,GO:0009987,GO:0010228,GO:0016051,GO:0016740,GO:0016772,GO:…	K00975	M	This protein plays a role in synthesis of starch. It catalyzes the synthesis of the activated glycosyl donor, ADP- glucose from Glc-1-P and ATP (By similarity)
Sspon.006C0012950	DULL1	GO:0005575,GO:0005622,GO:0005623,GO:0005737,GO:0008150,GO:0008152,GO:0009058,GO:0009059,GO:0009501,GO:0009507,GO:0009536,GO:0010021,GO:0043170,GO:0043226,GO:0043227,GO:0043229,GO:0043231,GO:0044424,GO:0044444,GO:0044464,GO:0071704,GO:1901135,GO:1901137,GO:1901576,GO:2000896	K00703	M	starch synthase
Sspon.006C0013010	DULL1	GO:0005575,GO:0005622,GO:0005623,GO:0005737,GO:0008150,GO:0008152,GO:0009058,GO:0009059,GO:0009501,GO:0009507,GO:0009536,GO:0010021,GO:0043170,GO:0043226,GO:0043227,GO:0043229,GO:0043231,GO:0044424,GO:0044444,GO:0044464,GO:0071704,GO:1901135,GO:1901137,GO:1901576,GO:2000896	K00703	M	starch synthase
Sspon.007A0001672		GO:0005575,GO:0005622,GO:0005623,GO:0005737,GO:0009501,GO:0009507,GO:0009536,GO:0043226,GO:0043227,GO:0043229,GO:0043231,GO:0044424,GO:0044444,GO:0044464	K00975	M	This protein plays a role in synthesis of starch. It catalyzes the synthesis of the activated glycosyl donor, ADP- glucose from Glc-1-P and ATP (By similarity)
Sspon.007A0004410		GO:0005575,GO:0005622,GO:0005623,GO:0005737,GO:0005975,GO:0005976,GO:0005982,GO:0006073,GO:0008150,GO:0008152,GO:0009501,GO:0009507,GO:0009536,GO:0009987,GO:0043170,GO:0043226,GO:0043227,GO:0043229,GO:0043231,GO:0044042,GO:0044237,GO:0044238,GO:0044260,GO:0044262,GO:0044264,GO:0044424,GO:0044444,GO:0044464,GO:0071704	K00703	M	starch synthase
Sspon.007A0004740		GO:0005575,GO:0005622,GO:0005623,GO:0005737,GO:0005975,GO:0005976,GO:0005982,GO:0006073,GO:0008150,GO:0008152,GO:0009501,GO:0009507,GO:0009536,GO:0009987,GO:0043170,GO:0043226,GO:0043227,GO:0043229,GO:0043231,GO:0044042,GO:0044237,GO:0044238,GO:0044260,GO:0044262,GO:0044264,GO:0044424,GO:0044444,GO:0044464,GO:0071704	K00703	M	starch synthase
Sspon.007A0008980				S	Starch binding domain
Sspon.007B0004030		GO:0005575,GO:0005622,GO:0005623,GO:0005737,GO:0005975,GO:0005976,GO:0005982,GO:0006073,GO:0008150,GO:0008152,GO:0009501,GO:0009507,GO:0009536,GO:0009987,GO:0043170,GO:0043226,GO:0043227,GO:0043229,GO:0043231,GO:0044042,GO:0044237,GO:0044238,GO:0044260,GO:0044262,GO:0044264,GO:0044424,GO:0044444,GO:0044464,GO:0071704	K00703	M	starch synthase
Sspon.007B0008020				S	Starch binding domain
Sspon.007C0000870		GO:0005575,GO:0005622,GO:0005623,GO:0005737,GO:0009501,GO:0009507,GO:0009536,GO:0043226,GO:0043227,GO:0043229,GO:0043231,GO:0044424,GO:0044444,GO:0044464	K00975	M	This protein plays a role in synthesis of starch. It catalyzes the synthesis of the activated glycosyl donor, ADP- glucose from Glc-1-P and ATP (By similarity)
Sspon.007C0000891		GO:0005575,GO:0005622,GO:0005623,GO:0005737,GO:0009501,GO:0009507,GO:0009536,GO:0043226,GO:0043227,GO:0043229,GO:0043231,GO:0044424,GO:0044444,GO:0044464	K00975	M	This protein plays a role in synthesis of starch. It catalyzes the synthesis of the activated glycosyl donor, ADP- glucose from Glc-1-P and ATP (By similarity)
Sspon.007C0006410				S	Starch binding domain
Sspon.007D0001151		GO:0005575,GO:0005622,GO:0005623,GO:0005737,GO:0009501,GO:0009507,GO:0009536,GO:0043226,GO:0043227,GO:0043229,GO:0043231,GO:0044424,GO:0044444,GO:0044464	K00975	M	This protein plays a role in synthesis of starch. It catalyzes the synthesis of the activated glycosyl donor, ADP- glucose from Glc-1-P and ATP (By similarity)
Sspon.007D0004390		GO:0005575,GO:0005622,GO:0005623,GO:0005737,GO:0005975,GO:0005976,GO:0005982,GO:0006073,GO:0008150,GO:0008152,GO:0009501,GO:0009507,GO:0009536,GO:0009987,GO:0043170,GO:0043226,GO:0043227,GO:0043229,GO:0043231,GO:0044042,GO:0044237,GO:0044238,GO:0044260,GO:0044262,GO:0044264,GO:0044424,GO:0044444,GO:0044464,GO:0071704	K00703	M	starch synthase
Sspon.007D0004420		GO:0005575,GO:0005622,GO:0005623,GO:0005737,GO:0005975,GO:0005976,GO:0005982,GO:0006073,GO:0008150,GO:0008152,GO:0009501,GO:0009507,GO:0009536,GO:0009987,GO:0043170,GO:0043226,GO:0043227,GO:0043229,GO:0043231,GO:0044042,GO:0044237,GO:0044238,GO:0044260,GO:0044262,GO:0044264,GO:0044424,GO:0044444,GO:0044464,GO:0071704	K00703	M	starch synthase
Sspon.008A0001272	SBE1	GO:0003674,GO:0003824,GO:0003844,GO:0005575,GO:0005622,GO:0005623,GO:0005737,GO:0005975,GO:0005976,GO:0005982,GO:0006073,GO:0008150,GO:0008152,GO:0009501,GO:0009507,GO:0009536,GO:0009987,GO:0016740,GO:0016757,GO:0016758,GO:0043170,GO:0043226,GO:0043227,GO:0043229,GO:0043231,GO:0044042,GO:0044237,GO:0044238,GO:0044260,GO:0044262,GO:0044264,GO:0044424,GO:0044444,GO:0044464,GO:0071704	K00700	G	Starch branching enzyme
Sspon.008A0001290	SBE1	GO:0003674,GO:0003824,GO:0003844,GO:0005575,GO:0005622,GO:0005623,GO:0005737,GO:0005975,GO:0005976,GO:0005982,GO:0006073,GO:0008150,GO:0008152,GO:0009501,GO:0009507,GO:0009536,GO:0009987,GO:0016740,GO:0016757,GO:0016758,GO:0043170,GO:0043226,GO:0043227,GO:0043229,GO:0043231,GO:0044042,GO:0044237,GO:0044238,GO:0044260,GO:0044262,GO:0044264,GO:0044424,GO:0044444,GO:0044464,GO:0071704	K00700	G	Starch branching enzyme
Sspon.008A0014201	SS2	GO:0005575,GO:0005622,GO:0005623,GO:0005737,GO:0009501,GO:0009507,GO:0009536,GO:0043226,GO:0043227,GO:0043229,GO:0043231,GO:0044424,GO:0044444,GO:0044464	K00703	M	Plays an important role during endosperm starch synthesis. Determines the type of amylopectin structure of starch grain. Synthesizes long B1 amylopectin chains by elongating short A and B1 chains, independently of the other soluble starch synthases. Barely active in japonica subspecies
Sspon.008A0018461	SS1	GO:0003674,GO:0003824,GO:0005575,GO:0005622,GO:0005623,GO:0005737,GO:0008150,GO:0008152,GO:0009011,GO:0009058,GO:0009059,GO:0009501,GO:0009507,GO:0009532,GO:0009536,GO:0009570,GO:0010021,GO:0016740,GO:0016757,GO:0016758,GO:0043170,GO:0043226,GO:0043227,GO:0043229,GO:0043231,GO:0044422,GO:0044424,GO:0044434,GO:0044435,GO:0044444,GO:0044446,GO:0044464,GO:0046527,GO:0071704,GO:1901135,GO:1901137,GO:…	K00703	M	starch synthase I
Sspon.008A0020840	WX	GO:0003674,GO:0003824,GO:0004373,GO:0005575,GO:0005622,GO:0005623,GO:0005737,GO:0005975,GO:0005976,GO:0005982,GO:0006073,GO:0008150,GO:0008152,GO:0008194,GO:0009501,GO:0009507,GO:0009536,GO:0009987,GO:0016740,GO:0016757,GO:0016758,GO:0035251,GO:0043170,GO:0043226,GO:0043227,GO:0043229,GO:0043231,GO:0044042,GO:0044237,GO:0044238,GO:0044260,GO:0044262,GO:0044264,GO:0044424,GO:0044444,GO:0044464,GO:…	K13679	M	Granule-bound starch synthase 1
Sspon.008B0014801	SS2	GO:0005575,GO:0005622,GO:0005623,GO:0005737,GO:0009501,GO:0009507,GO:0009536,GO:0043226,GO:0043227,GO:0043229,GO:0043231,GO:0044424,GO:0044444,GO:0044464	K00703	M	Plays an important role during endosperm starch synthesis. Determines the type of amylopectin structure of starch grain. Synthesizes long B1 amylopectin chains by elongating short A and B1 chains, independently of the other soluble starch synthases. Barely active in japonica subspecies
Sspon.008B0018541	SS1	GO:0003674,GO:0003824,GO:0005575,GO:0005622,GO:0005623,GO:0005737,GO:0008150,GO:0008152,GO:0009011,GO:0009058,GO:0009059,GO:0009501,GO:0009507,GO:0009532,GO:0009536,GO:0009570,GO:0010021,GO:0016740,GO:0016757,GO:0016758,GO:0043170,GO:0043226,GO:0043227,GO:0043229,GO:0043231,GO:0044422,GO:0044424,GO:0044434,GO:0044435,GO:0044444,GO:0044446,GO:0044464,GO:0046527,GO:0071704,GO:1901135,GO:1901137,GO:…	K00703	M	starch synthase I
Sspon.008B0020751	WX	GO:0003674,GO:0003824,GO:0004373,GO:0005575,GO:0005622,GO:0005623,GO:0005737,GO:0005975,GO:0005976,GO:0005982,GO:0006073,GO:0008150,GO:0008152,GO:0008194,GO:0009501,GO:0009507,GO:0009536,GO:0009987,GO:0016740,GO:0016757,GO:0016758,GO:0035251,GO:0043170,GO:0043226,GO:0043227,GO:0043229,GO:0043231,GO:0044042,GO:0044237,GO:0044238,GO:0044260,GO:0044262,GO:0044264,GO:0044424,GO:0044444,GO:0044464,GO:…	K13679	M	Granule-bound starch synthase 1
Sspon.008C0000660	SBE1	GO:0003674,GO:0003824,GO:0003844,GO:0005575,GO:0005622,GO:0005623,GO:0005737,GO:0005975,GO:0005976,GO:0005982,GO:0006073,GO:0008150,GO:0008152,GO:0009501,GO:0009507,GO:0009536,GO:0009987,GO:0016740,GO:0016757,GO:0016758,GO:0043170,GO:0043226,GO:0043227,GO:0043229,GO:0043231,GO:0044042,GO:0044237,GO:0044238,GO:0044260,GO:0044262,GO:0044264,GO:0044424,GO:0044444,GO:0044464,GO:0071704	K00700	G	Starch branching enzyme
Sspon.008C0014320	SS2	GO:0005575,GO:0005622,GO:0005623,GO:0005737,GO:0009501,GO:0009507,GO:0009536,GO:0043226,GO:0043227,GO:0043229,GO:0043231,GO:0044424,GO:0044444,GO:0044464	K00703	M	Plays an important role during endosperm starch synthesis. Determines the type of amylopectin structure of starch grain. Synthesizes long B1 amylopectin chains by elongating short A and B1 chains, independently of the other soluble starch synthases. Barely active in japonica subspecies
Sspon.008D0000110	SBE1	GO:0003674,GO:0003824,GO:0003844,GO:0005575,GO:0005622,GO:0005623,GO:0005737,GO:0005975,GO:0005976,GO:0005982,GO:0006073,GO:0008150,GO:0008152,GO:0009501,GO:0009507,GO:0009536,GO:0009987,GO:0016740,GO:0016757,GO:0016758,GO:0043170,GO:0043226,GO:0043227,GO:0043229,GO:0043231,GO:0044042,GO:0044237,GO:0044238,GO:0044260,GO:0044262,GO:0044264,GO:0044424,GO:0044444,GO:0044464,GO:0071704	K00700	G	Starch branching enzyme
Sspon.008D0000140	SBE1	GO:0003674,GO:0003824,GO:0003844,GO:0005575,GO:0005622,GO:0005623,GO:0005737,GO:0005975,GO:0005976,GO:0005982,GO:0006073,GO:0008150,GO:0008152,GO:0009501,GO:0009507,GO:0009536,GO:0009987,GO:0016740,GO:0016757,GO:0016758,GO:0043170,GO:0043226,GO:0043227,GO:0043229,GO:0043231,GO:0044042,GO:0044237,GO:0044238,GO:0044260,GO:0044262,GO:0044264,GO:0044424,GO:0044444,GO:0044464,GO:0071704	K00700	G	Starch branching enzyme
Sspon.008D0013990	SS2	GO:0005575,GO:0005622,GO:0005623,GO:0005737,GO:0009501,GO:0009507,GO:0009536,GO:0043226,GO:0043227,GO:0043229,GO:0043231,GO:0044424,GO:0044444,GO:0044464	K00703	M	Plays an important role during endosperm starch synthesis. Determines the type of amylopectin structure of starch grain. Synthesizes long B1 amylopectin chains by elongating short A and B1 chains, independently of the other soluble starch synthases. Barely active in japonica subspecies
Sspon.008D0018200	SS1	GO:0003674,GO:0003824,GO:0005575,GO:0005622,GO:0005623,GO:0005737,GO:0008150,GO:0008152,GO:0009011,GO:0009058,GO:0009059,GO:0009501,GO:0009507,GO:0009532,GO:0009536,GO:0009570,GO:0010021,GO:0016740,GO:0016757,GO:0016758,GO:0043170,GO:0043226,GO:0043227,GO:0043229,GO:0043231,GO:0044422,GO:0044424,GO:0044434,GO:0044435,GO:0044444,GO:0044446,GO:0044464,GO:0046527,GO:0071704,GO:1901135,GO:1901137,GO:…	K00703	M	starch synthase I
Sspon.ctg0084540				S	Starch binding domain
Sspon.001B0004212		GO:0000003,GO:0003674,GO:0005215,GO:0005351,GO:0005363,GO:0005364,GO:0005402,GO:0005575,GO:0005623,GO:0005886,GO:0006810,GO:0006811,GO:0006812,GO:0006818,GO:0008150,GO:0008324,GO:0008506,GO:0008515,GO:0008643,GO:0009846,GO:0009856,GO:0009987,GO:0015075,GO:0015144,GO:0015154,GO:0015157,GO:0015291,GO:0015293,GO:0015294,GO:0015295,GO:0015573,GO:0015665,GO:0015672,GO:0015759,GO:0015766,GO:0015768,GO:…	K15378	P	sucrose transporter
Sspon.001B0004240		GO:0000003,GO:0003674,GO:0005215,GO:0005351,GO:0005363,GO:0005364,GO:0005402,GO:0005575,GO:0005623,GO:0005886,GO:0006810,GO:0006811,GO:0006812,GO:0006818,GO:0008150,GO:0008324,GO:0008506,GO:0008515,GO:0008643,GO:0009846,GO:0009856,GO:0009987,GO:0015075,GO:0015144,GO:0015154,GO:0015157,GO:0015291,GO:0015293,GO:0015294,GO:0015295,GO:0015573,GO:0015665,GO:0015672,GO:0015759,GO:0015766,GO:0015768,GO:…	K15378	P	sucrose transporter
Sspon.002C0007730	AT4G35335	GO:0000139,GO:0003674,GO:0005215,GO:0005342,GO:0005575,GO:0005622,GO:0005623,GO:0005737,GO:0005768,GO:0005794,GO:0005802,GO:0006810,GO:0006811,GO:0006820,GO:0008150,GO:0008509,GO:0008514,GO:0009987,GO:0012505,GO:0015075,GO:0015136,GO:0015711,GO:0015739,GO:0015849,GO:0016020,GO:0022857,GO:0022891,GO:0022892,GO:0031090,GO:0034220,GO:0043226,GO:0043227,GO:0043229,GO:0043231,GO:0044422,GO:0044424,GO:…	K15272	G	Nucleotide-sugar transporter
Sspon.002D0003952	AT4G35335	GO:0000139,GO:0003674,GO:0005215,GO:0005342,GO:0005575,GO:0005622,GO:0005623,GO:0005737,GO:0005768,GO:0005794,GO:0005802,GO:0006810,GO:0006811,GO:0006820,GO:0008150,GO:0008509,GO:0008514,GO:0009987,GO:0012505,GO:0015075,GO:0015136,GO:0015711,GO:0015739,GO:0015849,GO:0016020,GO:0022857,GO:0022891,GO:0022892,GO:0031090,GO:0034220,GO:0043226,GO:0043227,GO:0043229,GO:0043231,GO:0044422,GO:0044424,GO:…	K15272	G	Nucleotide-sugar transporter
Sspon.003A0001230				G	Nucleotide-sugar transporter
Sspon.003A0028060		GO:0006950,GO:0006952,GO:0008150,GO:0050896	K15382	K	sugar transporter
Sspon.003C0007330				G	Nucleotide-sugar transporter
Sspon.003D0004000				G	Nucleotide-sugar transporter
Sspon.004A0012491		GO:0000139,GO:0003674,GO:0005215,GO:0005342,GO:0005575,GO:0005622,GO:0005623,GO:0005737,GO:0005794,GO:0006810,GO:0006811,GO:0006820,GO:0007275,GO:0008150,GO:0008509,GO:0008514,GO:0009555,GO:0009653,GO:0009987,GO:0010208,GO:0010584,GO:0010927,GO:0012505,GO:0015075,GO:0015136,GO:0015711,GO:0015739,GO:0015849,GO:0016020,GO:0016043,GO:0022857,GO:0022891,GO:0022892,GO:0031090,GO:0032501,GO:0032502,GO:…	K15272	G	Nucleotide-sugar transporter
Sspon.004A0012500		GO:0000139,GO:0003674,GO:0005215,GO:0005342,GO:0005575,GO:0005622,GO:0005623,GO:0005737,GO:0005794,GO:0006810,GO:0006811,GO:0006820,GO:0007275,GO:0008150,GO:0008509,GO:0008514,GO:0009555,GO:0009653,GO:0009987,GO:0010208,GO:0010584,GO:0010927,GO:0012505,GO:0015075,GO:0015136,GO:0015711,GO:0015739,GO:0015849,GO:0016020,GO:0016043,GO:0022857,GO:0022891,GO:0022892,GO:0031090,GO:0032501,GO:0032502,GO:…	K15272	G	Nucleotide-sugar transporter
Sspon.004A0015972		GO:0003674,GO:0005215,GO:0005575,GO:0005623,GO:0005886,GO:0005887,GO:0006810,GO:0008150,GO:0008643,GO:0009987,GO:0015144,GO:0016020,GO:0016021,GO:0022857,GO:0022891,GO:0022892,GO:0031224,GO:0031226,GO:0034219,GO:0044425,GO:0044459,GO:0044464,GO:0044699,GO:0044763,GO:0044765,GO:0051119,GO:0051179,GO:0051234,GO:0055085,GO:0071702,GO:0071944,GO:1901476	K15382	P	bidirectional sugar transporter
Sspon.004B0010010		GO:0000139,GO:0003674,GO:0005215,GO:0005342,GO:0005575,GO:0005622,GO:0005623,GO:0005737,GO:0005794,GO:0006810,GO:0006811,GO:0006820,GO:0008150,GO:0008509,GO:0008514,GO:0009987,GO:0012505,GO:0015075,GO:0015136,GO:0015711,GO:0015739,GO:0015849,GO:0016020,GO:0022857,GO:0022891,GO:0022892,GO:0031090,GO:0034220,GO:0043226,GO:0043227,GO:0043229,GO:0043231,GO:0044422,GO:0044424,GO:0044431,GO:0044444,GO:…		G	Nucleotide-sugar transporter
Sspon.004B0014320		GO:0003674,GO:0005215,GO:0005575,GO:0005623,GO:0005886,GO:0005887,GO:0006810,GO:0008150,GO:0008643,GO:0009987,GO:0015144,GO:0016020,GO:0016021,GO:0022857,GO:0022891,GO:0022892,GO:0031224,GO:0031226,GO:0034219,GO:0044425,GO:0044459,GO:0044464,GO:0044699,GO:0044763,GO:0044765,GO:0051119,GO:0051179,GO:0051234,GO:0055085,GO:0071702,GO:0071944,GO:1901476	K15382	P	bidirectional sugar transporter
Sspon.004B0014330		GO:0003674,GO:0005215,GO:0005575,GO:0005623,GO:0005886,GO:0005887,GO:0006810,GO:0008150,GO:0008643,GO:0009987,GO:0015144,GO:0016020,GO:0016021,GO:0022857,GO:0022891,GO:0022892,GO:0031224,GO:0031226,GO:0034219,GO:0044425,GO:0044459,GO:0044464,GO:0044699,GO:0044763,GO:0044765,GO:0051119,GO:0051179,GO:0051234,GO:0055085,GO:0071702,GO:0071944,GO:1901476	K15382	P	bidirectional sugar transporter
Sspon.004B0014620		GO:0003674,GO:0005215,GO:0005575,GO:0005623,GO:0005886,GO:0005887,GO:0006810,GO:0008150,GO:0008643,GO:0009987,GO:0015144,GO:0016020,GO:0016021,GO:0022857,GO:0022891,GO:0022892,GO:0031224,GO:0031226,GO:0034219,GO:0044425,GO:0044459,GO:0044464,GO:0044699,GO:0044763,GO:0044765,GO:0051119,GO:0051179,GO:0051234,GO:0055085,GO:0071702,GO:0071944,GO:1901476	K15382	P	bidirectional sugar transporter
Sspon.004B0014640		GO:0003674,GO:0005215,GO:0005575,GO:0005623,GO:0005886,GO:0005887,GO:0006810,GO:0008150,GO:0008643,GO:0009987,GO:0015144,GO:0016020,GO:0016021,GO:0022857,GO:0022891,GO:0022892,GO:0031224,GO:0031226,GO:0034219,GO:0044425,GO:0044459,GO:0044464,GO:0044699,GO:0044763,GO:0044765,GO:0051119,GO:0051179,GO:0051234,GO:0055085,GO:0071702,GO:0071944,GO:1901476	K15382	P	bidirectional sugar transporter
Sspon.004C0011352		GO:0000139,GO:0003674,GO:0005215,GO:0005342,GO:0005575,GO:0005622,GO:0005623,GO:0005737,GO:0005794,GO:0006810,GO:0006811,GO:0006820,GO:0008150,GO:0008509,GO:0008514,GO:0009987,GO:0012505,GO:0015075,GO:0015136,GO:0015711,GO:0015739,GO:0015849,GO:0016020,GO:0022857,GO:0022891,GO:0022892,GO:0031090,GO:0034220,GO:0043226,GO:0043227,GO:0043229,GO:0043231,GO:0044422,GO:0044424,GO:0044431,GO:0044444,GO:…		G	Nucleotide-sugar transporter
Sspon.004C0012632		GO:0000139,GO:0003674,GO:0005215,GO:0005342,GO:0005575,GO:0005622,GO:0005623,GO:0005737,GO:0005794,GO:0006810,GO:0006811,GO:0006820,GO:0007275,GO:0008150,GO:0008509,GO:0008514,GO:0009555,GO:0009653,GO:0009987,GO:0010208,GO:0010584,GO:0010927,GO:0012505,GO:0015075,GO:0015136,GO:0015711,GO:0015739,GO:0015849,GO:0016020,GO:0016043,GO:0022857,GO:0022891,GO:0022892,GO:0031090,GO:0032501,GO:0032502,GO:…	K15272	G	Nucleotide-sugar transporter
Sspon.004D0012690		GO:0000139,GO:0003674,GO:0005215,GO:0005342,GO:0005575,GO:0005622,GO:0005623,GO:0005737,GO:0005794,GO:0006810,GO:0006811,GO:0006820,GO:0008150,GO:0008509,GO:0008514,GO:0009987,GO:0012505,GO:0015075,GO:0015136,GO:0015711,GO:0015739,GO:0015849,GO:0016020,GO:0022857,GO:0022891,GO:0022892,GO:0031090,GO:0034220,GO:0043226,GO:0043227,GO:0043229,GO:0043231,GO:0044422,GO:0044424,GO:0044431,GO:0044444,GO:…		G	Nucleotide-sugar transporter
Sspon.004D0017751		GO:0003674,GO:0005215,GO:0005575,GO:0005623,GO:0005886,GO:0005887,GO:0006810,GO:0008150,GO:0008643,GO:0009987,GO:0015144,GO:0016020,GO:0016021,GO:0022857,GO:0022891,GO:0022892,GO:0031224,GO:0031226,GO:0034219,GO:0044425,GO:0044459,GO:0044464,GO:0044699,GO:0044763,GO:0044765,GO:0051119,GO:0051179,GO:0051234,GO:0055085,GO:0071702,GO:0071944,GO:1901476	K15382	P	bidirectional sugar transporter
Sspon.005C0006700		GO:0000139,GO:0003674,GO:0005215,GO:0005342,GO:0005575,GO:0005622,GO:0005623,GO:0005737,GO:0005794,GO:0006810,GO:0006811,GO:0006820,GO:0008150,GO:0008509,GO:0008514,GO:0009987,GO:0012505,GO:0015075,GO:0015136,GO:0015711,GO:0015739,GO:0015849,GO:0016020,GO:0022857,GO:0022891,GO:0022892,GO:0031090,GO:0034220,GO:0043226,GO:0043227,GO:0043229,GO:0043231,GO:0044422,GO:0044424,GO:0044431,GO:0044444,GO:…		G	Nucleotide-sugar transporter
Sspon.005D0012630		GO:0000139,GO:0003674,GO:0005215,GO:0005342,GO:0005575,GO:0005622,GO:0005623,GO:0005737,GO:0005794,GO:0006810,GO:0006811,GO:0006820,GO:0008150,GO:0008509,GO:0008514,GO:0009987,GO:0012505,GO:0015075,GO:0015136,GO:0015711,GO:0015739,GO:0015849,GO:0016020,GO:0022857,GO:0022891,GO:0022892,GO:0031090,GO:0034220,GO:0043226,GO:0043227,GO:0043229,GO:0043231,GO:0044422,GO:0044424,GO:0044431,GO:0044444,GO:…		G	Nucleotide-sugar transporter
Sspon.006A0010960	AT4G35335	GO:0000139,GO:0003674,GO:0005215,GO:0005342,GO:0005575,GO:0005622,GO:0005623,GO:0005737,GO:0005768,GO:0005794,GO:0005802,GO:0006810,GO:0006811,GO:0006820,GO:0008150,GO:0008509,GO:0008514,GO:0009987,GO:0012505,GO:0015075,GO:0015136,GO:0015711,GO:0015739,GO:0015849,GO:0016020,GO:0022857,GO:0022891,GO:0022892,GO:0031090,GO:0034220,GO:0043226,GO:0043227,GO:0043229,GO:0043231,GO:0044422,GO:0044424,GO:…	K15272	G	Nucleotide-sugar transporter
Sspon.006B0011101		GO:0003674,GO:0005215,GO:0005575,GO:0005623,GO:0005886,GO:0005887,GO:0006810,GO:0008150,GO:0008643,GO:0009987,GO:0015144,GO:0016020,GO:0016021,GO:0022857,GO:0022891,GO:0022892,GO:0031224,GO:0031226,GO:0034219,GO:0044425,GO:0044459,GO:0044464,GO:0044699,GO:0044763,GO:0044765,GO:0051119,GO:0051179,GO:0051234,GO:0055085,GO:0071702,GO:0071944,GO:1901476	K15382	P	bidirectional sugar transporter
Sspon.006D0010480	AT4G35335	GO:0000139,GO:0003674,GO:0005215,GO:0005342,GO:0005575,GO:0005622,GO:0005623,GO:0005737,GO:0005768,GO:0005794,GO:0005802,GO:0006810,GO:0006811,GO:0006820,GO:0008150,GO:0008509,GO:0008514,GO:0009987,GO:0012505,GO:0015075,GO:0015136,GO:0015711,GO:0015739,GO:0015849,GO:0016020,GO:0022857,GO:0022891,GO:0022892,GO:0031090,GO:0034220,GO:0043226,GO:0043227,GO:0043229,GO:0043231,GO:0044422,GO:0044424,GO:…	K15272	G	Nucleotide-sugar transporter
Sspon.007B0000910			K08145	G	sugar transporter ERD6-like
Sspon.001B0006880	UGD1	GO:0003674,GO:0003824,GO:0003979,GO:0005575,GO:0005576,GO:0005622,GO:0005623,GO:0005634,GO:0005737,GO:0005829,GO:0005975,GO:0005976,GO:0008150,GO:0008152,GO:0009664,GO:0009987,GO:0010393,GO:0016043,GO:0016491,GO:0016614,GO:0016616,GO:0043170,GO:0043226,GO:0043227,GO:0043229,GO:0043231,GO:0044238,GO:0044424,GO:0044444,GO:0044464,GO:0044699,GO:0044710,GO:0044763,GO:0045229,GO:0045488,GO:0048046,GO:…	K00012	G, T	UDP-glucose 6-dehydrogenase
Sspon.001B0010510		GO:0005575,GO:0005623,GO:0005886,GO:0016020,GO:0031224,GO:0031225,GO:0031226,GO:0044425,GO:0044459,GO:0044464,GO:0046658,GO:0071944		G	Glucose / Sorbosone dehydrogenase
Sspon.001B0018440	G6PD1	GO:0003674,GO:0003824,GO:0004345,GO:0005575,GO:0005622,GO:0005623,GO:0005737,GO:0005975,GO:0005996,GO:0006006,GO:0006007,GO:0006098,GO:0006139,GO:0006725,GO:0006732,GO:0006733,GO:0006739,GO:0006740,GO:0006753,GO:0006793,GO:0006796,GO:0006807,GO:0008150,GO:0008152,GO:0009051,GO:0009056,GO:0009117,GO:0009507,GO:0009532,GO:0009536,GO:0009570,GO:0009987,GO:0016052,GO:0016491,GO:0016614,GO:0016616,GO:…	K00036	G	glucose-6-phosphate 1-dehydrogenase
Sspon.001B0024780	GPI	GO:0002376,GO:0003674,GO:0003824,GO:0004347,GO:0005575,GO:0005622,GO:0005623,GO:0005737,GO:0005829,GO:0005975,GO:0005996,GO:0006006,GO:0006007,GO:0006091,GO:0006094,GO:0006096,GO:0006950,GO:0006952,GO:0006955,GO:0008150,GO:0008152,GO:0009056,GO:0009058,GO:0009607,GO:0009620,GO:0009814,GO:0009817,GO:0009987,GO:0010035,GO:0010038,GO:0016051,GO:0016052,GO:0016853,GO:0016860,GO:0016861,GO:0019318,GO:…	K01810	G	glucose-6-phosphate isomerase
Sspon.001B0030030		GO:0005575,GO:0005623,GO:0005886,GO:0016020,GO:0031224,GO:0031225,GO:0031226,GO:0044425,GO:0044459,GO:0044464,GO:0046658,GO:0071944		G	Glucose / Sorbosone dehydrogenase
Sspon.001B0033380			K00012	G	UDP-glucose 6-dehydrogenase
Sspon.001B0044830	UGD1	GO:0003674,GO:0003824,GO:0003979,GO:0005575,GO:0005576,GO:0005622,GO:0005623,GO:0005634,GO:0005737,GO:0005829,GO:0005975,GO:0005976,GO:0008150,GO:0008152,GO:0009664,GO:0009987,GO:0010393,GO:0016043,GO:0016491,GO:0016614,GO:0016616,GO:0043170,GO:0043226,GO:0043227,GO:0043229,GO:0043231,GO:0044238,GO:0044424,GO:0044444,GO:0044464,GO:0044699,GO:0044710,GO:0044763,GO:0045229,GO:0045488,GO:0048046,GO:…	K00012	G	UDP-glucose 6-dehydrogenase
Sspon.001B0045250	UGD1	GO:0003674,GO:0003824,GO:0003979,GO:0005575,GO:0005576,GO:0005622,GO:0005623,GO:0005634,GO:0005737,GO:0005829,GO:0005975,GO:0005976,GO:0008150,GO:0008152,GO:0009664,GO:0009987,GO:0010393,GO:0016043,GO:0016491,GO:0016614,GO:0016616,GO:0043170,GO:0043226,GO:0043227,GO:0043229,GO:0043231,GO:0044238,GO:0044424,GO:0044444,GO:0044464,GO:0044699,GO:0044710,GO:0044763,GO:0045229,GO:0045488,GO:0048046,GO:…	K00012	G	UDP-glucose 6-dehydrogenase
Sspon.001C0014171	G6PD1	GO:0003674,GO:0003824,GO:0004345,GO:0005575,GO:0005622,GO:0005623,GO:0005737,GO:0005975,GO:0005996,GO:0006006,GO:0006007,GO:0006098,GO:0006139,GO:0006725,GO:0006732,GO:0006733,GO:0006739,GO:0006740,GO:0006753,GO:0006793,GO:0006796,GO:0006807,GO:0008150,GO:0008152,GO:0009051,GO:0009056,GO:0009117,GO:0009507,GO:0009532,GO:0009536,GO:0009570,GO:0009987,GO:0016052,GO:0016491,GO:0016614,GO:0016616,GO:…	K00036	G	glucose-6-phosphate 1-dehydrogenase
Sspon.001C0014172	G6PD1	GO:0003674,GO:0003824,GO:0004345,GO:0005575,GO:0005622,GO:0005623,GO:0005737,GO:0005975,GO:0005996,GO:0006006,GO:0006007,GO:0006098,GO:0006139,GO:0006725,GO:0006732,GO:0006733,GO:0006739,GO:0006740,GO:0006753,GO:0006793,GO:0006796,GO:0006807,GO:0008150,GO:0008152,GO:0009051,GO:0009056,GO:0009117,GO:0009507,GO:0009532,GO:0009536,GO:0009570,GO:0009987,GO:0016052,GO:0016491,GO:0016614,GO:0016616,GO:…	K00036	G	glucose-6-phosphate 1-dehydrogenase
Sspon.001C0031351		GO:0005575,GO:0005623,GO:0005886,GO:0016020,GO:0031224,GO:0031225,GO:0031226,GO:0044425,GO:0044459,GO:0044464,GO:0046658,GO:0071944		G	Glucose / Sorbosone dehydrogenase
Sspon.001C0031351		GO:0005575,GO:0005623,GO:0005886,GO:0016020,GO:0031224,GO:0031225,GO:0031226,GO:0044425,GO:0044459,GO:0044464,GO:0046658,GO:0071944		G	Glucose / Sorbosone dehydrogenase
Sspon.001D0010490	G6PD4	GO:0005575,GO:0005622,GO:0005623,GO:0005737,GO:0009507,GO:0009536,GO:0043226,GO:0043227,GO:0043229,GO:0043231,GO:0044424,GO:0044444,GO:0044464	K00036	G	glucose-6-phosphate 1-dehydrogenase
Sspon.001D0010531	G6PD4	GO:0005575,GO:0005622,GO:0005623,GO:0005737,GO:0009507,GO:0009536,GO:0043226,GO:0043227,GO:0043229,GO:0043231,GO:0044424,GO:0044444,GO:0044464	K00036	G	glucose-6-phosphate 1-dehydrogenase
Sspon.001D0010590	G6PD4	GO:0005575,GO:0005622,GO:0005623,GO:0005737,GO:0009507,GO:0009536,GO:0043226,GO:0043227,GO:0043229,GO:0043231,GO:0044424,GO:0044444,GO:0044464	K00036	G	glucose-6-phosphate 1-dehydrogenase
Sspon.001D0010750	G6PD4	GO:0005575,GO:0005622,GO:0005623,GO:0005737,GO:0009507,GO:0009536,GO:0043226,GO:0043227,GO:0043229,GO:0043231,GO:0044424,GO:0044444,GO:0044464	K00036	G	glucose-6-phosphate 1-dehydrogenase
Sspon.001D0015021	UGD1	GO:0003674,GO:0003824,GO:0003979,GO:0005575,GO:0005576,GO:0005622,GO:0005623,GO:0005634,GO:0005737,GO:0005829,GO:0005975,GO:0005976,GO:0008150,GO:0008152,GO:0009664,GO:0009987,GO:0010393,GO:0016043,GO:0016491,GO:0016614,GO:0016616,GO:0043170,GO:0043226,GO:0043227,GO:0043229,GO:0043231,GO:0044238,GO:0044424,GO:0044444,GO:0044464,GO:0044699,GO:0044710,GO:0044763,GO:0045229,GO:0045488,GO:0048046,GO:…	K00012	G, T	UDP-glucose 6-dehydrogenase
Sspon.001D0015890	G6PD1	GO:0003674,GO:0003824,GO:0004345,GO:0005575,GO:0005622,GO:0005623,GO:0005737,GO:0005975,GO:0005996,GO:0006006,GO:0006007,GO:0006098,GO:0006139,GO:0006725,GO:0006732,GO:0006733,GO:0006739,GO:0006740,GO:0006753,GO:0006793,GO:0006796,GO:0006807,GO:0008150,GO:0008152,GO:0009051,GO:0009056,GO:0009117,GO:0009507,GO:0009532,GO:0009536,GO:0009570,GO:0009987,GO:0016052,GO:0016491,GO:0016614,GO:0016616,GO:…	K00036	G	glucose-6-phosphate 1-dehydrogenase
Sspon.001D0015900	G6PD1	GO:0003674,GO:0003824,GO:0004345,GO:0005575,GO:0005622,GO:0005623,GO:0005737,GO:0005975,GO:0005996,GO:0006006,GO:0006007,GO:0006098,GO:0006139,GO:0006725,GO:0006732,GO:0006733,GO:0006739,GO:0006740,GO:0006753,GO:0006793,GO:0006796,GO:0006807,GO:0008150,GO:0008152,GO:0009051,GO:0009056,GO:0009117,GO:0009507,GO:0009532,GO:0009536,GO:0009570,GO:0009987,GO:0016052,GO:0016491,GO:0016614,GO:0016616,GO:…	K00036	G	glucose-6-phosphate 1-dehydrogenase
Sspon.001D0028960			K00012	G	UDP-glucose 6-dehydrogenase
Sspon.001D0032511		GO:0005575,GO:0005623,GO:0005886,GO:0016020,GO:0031224,GO:0031225,GO:0031226,GO:0044425,GO:0044459,GO:0044464,GO:0046658,GO:0071944		G	Glucose / Sorbosone dehydrogenase
Sspon.001D0037101	UGD1	GO:0003674,GO:0003824,GO:0003979,GO:0005575,GO:0005576,GO:0005622,GO:0005623,GO:0005634,GO:0005737,GO:0005829,GO:0005975,GO:0005976,GO:0008150,GO:0008152,GO:0009664,GO:0009987,GO:0010393,GO:0016043,GO:0016491,GO:0016614,GO:0016616,GO:0043170,GO:0043226,GO:0043227,GO:0043229,GO:0043231,GO:0044238,GO:0044424,GO:0044444,GO:0044464,GO:0044699,GO:0044710,GO:0044763,GO:0045229,GO:0045488,GO:0048046,GO:…	K00012	G	UDP-glucose 6-dehydrogenase
Sspon.002A0016220		GO:0003674,GO:0003824,GO:0004347,GO:0005575,GO:0005622,GO:0005623,GO:0005737,GO:0005829,GO:0005975,GO:0005976,GO:0005982,GO:0006073,GO:0008150,GO:0008152,GO:0009507,GO:0009526,GO:0009532,GO:0009536,GO:0009570,GO:0009909,GO:0009911,GO:0009941,GO:0009987,GO:0016853,GO:0016860,GO:0016861,GO:0031967,GO:0031975,GO:0043170,GO:0043226,GO:0043227,GO:0043229,GO:0043231,GO:0044042,GO:0044237,GO:0044238,GO:…	K01810	G	glucose-6-phosphate isomerase
Sspon.002A0038280		GO:0005575,GO:0005623,GO:0005886,GO:0016020,GO:0031224,GO:0031225,GO:0031226,GO:0044425,GO:0044459,GO:0044464,GO:0046658,GO:0071944		G	Glucose / Sorbosone dehydrogenase
Sspon.002A0043680		GO:0005575,GO:0005623,GO:0005886,GO:0016020,GO:0031224,GO:0031225,GO:0031226,GO:0044425,GO:0044459,GO:0044464,GO:0046658,GO:0071944		G	Glucose / Sorbosone dehydrogenase
Sspon.002B0009261	UGP1	GO:0005575,GO:0005622,GO:0005623,GO:0005737,GO:0005829,GO:0005886,GO:0005975,GO:0005984,GO:0005985,GO:0006950,GO:0006970,GO:0007154,GO:0007275,GO:0008150,GO:0008152,GO:0009267,GO:0009311,GO:0009555,GO:0009605,GO:0009628,GO:0009651,GO:0009987,GO:0009991,GO:0010035,GO:0010038,GO:0016020,GO:0016036,GO:0016043,GO:0031667,GO:0031668,GO:0031669,GO:0032501,GO:0032502,GO:0033036,GO:0033037,GO:0033554,GO:…	K00963	G	Utp-glucose-1-phosphate
Sspon.002B0013690		GO:0003674,GO:0003824,GO:0004347,GO:0005575,GO:0005622,GO:0005623,GO:0005737,GO:0005829,GO:0005975,GO:0005976,GO:0005982,GO:0006073,GO:0008150,GO:0008152,GO:0009507,GO:0009526,GO:0009532,GO:0009536,GO:0009570,GO:0009909,GO:0009911,GO:0009941,GO:0009987,GO:0016853,GO:0016860,GO:0016861,GO:0031967,GO:0031975,GO:0043170,GO:0043226,GO:0043227,GO:0043229,GO:0043231,GO:0044042,GO:0044237,GO:0044238,GO:…	K01810	G	glucose-6-phosphate isomerase
Sspon.002B0013730		GO:0003674,GO:0003824,GO:0004347,GO:0005575,GO:0005622,GO:0005623,GO:0005737,GO:0005829,GO:0005975,GO:0005976,GO:0005982,GO:0006073,GO:0008150,GO:0008152,GO:0009507,GO:0009526,GO:0009532,GO:0009536,GO:0009570,GO:0009909,GO:0009911,GO:0009941,GO:0009987,GO:0016853,GO:0016860,GO:0016861,GO:0031967,GO:0031975,GO:0043170,GO:0043226,GO:0043227,GO:0043229,GO:0043231,GO:0044042,GO:0044237,GO:0044238,GO:…	K01810	G	glucose-6-phosphate isomerase
Sspon.002B0040171		GO:0005575,GO:0005623,GO:0005886,GO:0016020,GO:0031224,GO:0031225,GO:0031226,GO:0044425,GO:0044459,GO:0044464,GO:0046658,GO:0071944		G	Glucose / Sorbosone dehydrogenase
Sspon.002B0040173		GO:0005575,GO:0005623,GO:0005886,GO:0016020,GO:0031224,GO:0031225,GO:0031226,GO:0044425,GO:0044459,GO:0044464,GO:0046658,GO:0071944		G	Glucose / Sorbosone dehydrogenase
Sspon.002C0044440		GO:0005575,GO:0005623,GO:0005886,GO:0016020,GO:0031224,GO:0031225,GO:0031226,GO:0044425,GO:0044459,GO:0044464,GO:0046658,GO:0071944		G	Glucose / Sorbosone dehydrogenase
Sspon.002D0008460	UGP1	GO:0005575,GO:0005622,GO:0005623,GO:0005737,GO:0005829,GO:0005886,GO:0005975,GO:0005984,GO:0005985,GO:0006950,GO:0006970,GO:0007154,GO:0007275,GO:0008150,GO:0008152,GO:0009267,GO:0009311,GO:0009555,GO:0009605,GO:0009628,GO:0009651,GO:0009987,GO:0009991,GO:0010035,GO:0010038,GO:0016020,GO:0016036,GO:0016043,GO:0031667,GO:0031668,GO:0031669,GO:0032501,GO:0032502,GO:0033036,GO:0033037,GO:0033554,GO:…	K00963	G	UTP--glucose-1-phosphate uridylyltransferase
Sspon.002D0012542		GO:0003674,GO:0003824,GO:0004347,GO:0005575,GO:0005622,GO:0005623,GO:0005737,GO:0005829,GO:0005975,GO:0005976,GO:0005982,GO:0006073,GO:0008150,GO:0008152,GO:0009507,GO:0009526,GO:0009532,GO:0009536,GO:0009570,GO:0009909,GO:0009911,GO:0009941,GO:0009987,GO:0016853,GO:0016860,GO:0016861,GO:0031967,GO:0031975,GO:0043170,GO:0043226,GO:0043227,GO:0043229,GO:0043231,GO:0044042,GO:0044237,GO:0044238,GO:…	K01810	G	glucose-6-phosphate isomerase
Sspon.002D0031541		GO:0005575,GO:0005623,GO:0005886,GO:0016020,GO:0031224,GO:0031225,GO:0031226,GO:0044425,GO:0044459,GO:0044464,GO:0046658,GO:0071944		G	Glucose / Sorbosone dehydrogenase
Sspon.002D0031560		GO:0005575,GO:0005623,GO:0005886,GO:0016020,GO:0031224,GO:0031225,GO:0031226,GO:0044425,GO:0044459,GO:0044464,GO:0046658,GO:0071944		G	Glucose / Sorbosone dehydrogenase
Sspon.002D0036950		GO:0005575,GO:0005623,GO:0005886,GO:0016020,GO:0031224,GO:0031225,GO:0031226,GO:0044425,GO:0044459,GO:0044464,GO:0046658,GO:0071944		G	Glucose / Sorbosone dehydrogenase
Sspon.003B0005291			K14190	S	Inherit from KOG: GDP-D-glucose phosphorylase
Sspon.003B0005320			K14190	S	Inherit from KOG: GDP-D-glucose phosphorylase
Sspon.003B0005382			K14190	S	Inherit from KOG: GDP-D-glucose phosphorylase
Sspon.003C0007221			K14190	S	Inherit from KOG: GDP-D-glucose phosphorylase
Sspon.003D0003901			K14190	S	Inherit from KOG: GDP-D-glucose phosphorylase
Sspon.004A0001401		GO:0005575,GO:0005622,GO:0005623,GO:0005737,GO:0005783,GO:0005788,GO:0031974,GO:0043226,GO:0043227,GO:0043229,GO:0043231,GO:0043233,GO:0044422,GO:0044424,GO:0044432,GO:0044444,GO:0044446,GO:0044464,GO:0070013	K11718	G	UDP-glucose:Glycoprotein Glucosyltransferase
Sspon.004A0001521		GO:0005575,GO:0005622,GO:0005623,GO:0005737,GO:0005783,GO:0005788,GO:0031974,GO:0043226,GO:0043227,GO:0043229,GO:0043231,GO:0043233,GO:0044422,GO:0044424,GO:0044432,GO:0044444,GO:0044446,GO:0044464,GO:0070013	K11718	G	UDP-glucose:Glycoprotein Glucosyltransferase
Sspon.004A0011143	G6PD5	GO:0003674,GO:0003824,GO:0004345,GO:0005575,GO:0005622,GO:0005623,GO:0005737,GO:0005829,GO:0005975,GO:0005996,GO:0006006,GO:0006007,GO:0006098,GO:0006139,GO:0006725,GO:0006732,GO:0006733,GO:0006739,GO:0006740,GO:0006753,GO:0006793,GO:0006796,GO:0006807,GO:0008150,GO:0008152,GO:0009051,GO:0009056,GO:0009117,GO:0009507,GO:0009536,GO:0009987,GO:0010035,GO:0010038,GO:0016052,GO:0016491,GO:0016614,GO:…	K00036	G	glucose-6-phosphate 1-dehydrogenase
Sspon.004A0025650		GO:0005575,GO:0005623,GO:0005886,GO:0016020,GO:0031224,GO:0031225,GO:0031226,GO:0044425,GO:0044459,GO:0044464,GO:0046658,GO:0071944		G	Glucose / Sorbosone dehydrogenase
Sspon.004A0025971	UGP1	GO:0005575,GO:0005622,GO:0005623,GO:0005737,GO:0005829,GO:0005886,GO:0005975,GO:0005984,GO:0005985,GO:0006950,GO:0006970,GO:0007154,GO:0007275,GO:0008150,GO:0008152,GO:0009267,GO:0009311,GO:0009555,GO:0009605,GO:0009628,GO:0009651,GO:0009987,GO:0009991,GO:0010035,GO:0010038,GO:0016020,GO:0016036,GO:0016043,GO:0031667,GO:0031668,GO:0031669,GO:0032501,GO:0032502,GO:0033036,GO:0033037,GO:0033554,GO:…	K00963	G	UTP--glucose-1-phosphate uridylyltransferase
Sspon.004A0026060		GO:0005575,GO:0005623,GO:0005886,GO:0016020,GO:0031224,GO:0031225,GO:0031226,GO:0044425,GO:0044459,GO:0044464,GO:0046658,GO:0071944		G	Glucose / Sorbosone dehydrogenase
Sspon.004B0010431	G6PD5	GO:0003674,GO:0003824,GO:0004345,GO:0005575,GO:0005622,GO:0005623,GO:0005737,GO:0005829,GO:0005975,GO:0005996,GO:0006006,GO:0006007,GO:0006098,GO:0006139,GO:0006725,GO:0006732,GO:0006733,GO:0006739,GO:0006740,GO:0006753,GO:0006793,GO:0006796,GO:0006807,GO:0008150,GO:0008152,GO:0009051,GO:0009056,GO:0009117,GO:0009507,GO:0009536,GO:0009987,GO:0010035,GO:0010038,GO:0016052,GO:0016491,GO:0016614,GO:…	K00036	G	glucose-6-phosphate 1-dehydrogenase
Sspon.004C0002210		GO:0005575,GO:0005622,GO:0005623,GO:0005737,GO:0005783,GO:0005788,GO:0031974,GO:0043226,GO:0043227,GO:0043229,GO:0043231,GO:0043233,GO:0044422,GO:0044424,GO:0044432,GO:0044444,GO:0044446,GO:0044464,GO:0070013	K11718	G	UDP-glucose:Glycoprotein Glucosyltransferase
Sspon.004C0002220		GO:0005575,GO:0005622,GO:0005623,GO:0005737,GO:0005783,GO:0005788,GO:0031974,GO:0043226,GO:0043227,GO:0043229,GO:0043231,GO:0043233,GO:0044422,GO:0044424,GO:0044432,GO:0044444,GO:0044446,GO:0044464,GO:0070013	K11718	G	UDP-glucose:Glycoprotein Glucosyltransferase
Sspon.004C0011593	G6PD5	GO:0003674,GO:0003824,GO:0004345,GO:0005575,GO:0005622,GO:0005623,GO:0005737,GO:0005829,GO:0005975,GO:0005996,GO:0006006,GO:0006007,GO:0006098,GO:0006139,GO:0006725,GO:0006732,GO:0006733,GO:0006739,GO:0006740,GO:0006753,GO:0006793,GO:0006796,GO:0006807,GO:0008150,GO:0008152,GO:0009051,GO:0009056,GO:0009117,GO:0009507,GO:0009536,GO:0009987,GO:0010035,GO:0010038,GO:0016052,GO:0016491,GO:0016614,GO:…	K00036	G	glucose-6-phosphate 1-dehydrogenase
Sspon.004C0015431	G6PD5	GO:0003674,GO:0003824,GO:0004345,GO:0005575,GO:0005622,GO:0005623,GO:0005737,GO:0005829,GO:0005975,GO:0005996,GO:0006006,GO:0006007,GO:0006098,GO:0006139,GO:0006725,GO:0006732,GO:0006733,GO:0006739,GO:0006740,GO:0006753,GO:0006793,GO:0006796,GO:0006807,GO:0008150,GO:0008152,GO:0009051,GO:0009056,GO:0009117,GO:0009507,GO:0009536,GO:0009987,GO:0010035,GO:0010038,GO:0016052,GO:0016491,GO:0016614,GO:…	K00036	G	glucose-6-phosphate 1-dehydrogenase
Sspon.004C0025730	UGP1	GO:0005575,GO:0005622,GO:0005623,GO:0005737,GO:0005829,GO:0005886,GO:0005975,GO:0005984,GO:0005985,GO:0006950,GO:0006970,GO:0007154,GO:0007275,GO:0008150,GO:0008152,GO:0009267,GO:0009311,GO:0009555,GO:0009605,GO:0009628,GO:0009651,GO:0009987,GO:0009991,GO:0010035,GO:0010038,GO:0016020,GO:0016036,GO:0016043,GO:0031667,GO:0031668,GO:0031669,GO:0032501,GO:0032502,GO:0033036,GO:0033037,GO:0033554,GO:…	K00963	G	UTP--glucose-1-phosphate uridylyltransferase
Sspon.004D0002710		GO:0005575,GO:0005622,GO:0005623,GO:0005737,GO:0005783,GO:0005788,GO:0031974,GO:0043226,GO:0043227,GO:0043229,GO:0043231,GO:0043233,GO:0044422,GO:0044424,GO:0044432,GO:0044444,GO:0044446,GO:0044464,GO:0070013	K11718	G	UDP-glucose:Glycoprotein Glucosyltransferase
Sspon.004D0002720		GO:0005575,GO:0005622,GO:0005623,GO:0005737,GO:0005783,GO:0005788,GO:0031974,GO:0043226,GO:0043227,GO:0043229,GO:0043231,GO:0043233,GO:0044422,GO:0044424,GO:0044432,GO:0044444,GO:0044446,GO:0044464,GO:0070013	K11718	G	UDP-glucose:Glycoprotein Glucosyltransferase
Sspon.004D0002851		GO:0005575,GO:0005622,GO:0005623,GO:0005737,GO:0005783,GO:0005788,GO:0031974,GO:0043226,GO:0043227,GO:0043229,GO:0043231,GO:0043233,GO:0044422,GO:0044424,GO:0044432,GO:0044444,GO:0044446,GO:0044464,GO:0070013	K11718	G	UDP-glucose:Glycoprotein Glucosyltransferase
Sspon.004D0012891	G6PD5	GO:0003674,GO:0003824,GO:0004345,GO:0005575,GO:0005622,GO:0005623,GO:0005737,GO:0005829,GO:0005975,GO:0005996,GO:0006006,GO:0006007,GO:0006098,GO:0006139,GO:0006725,GO:0006732,GO:0006733,GO:0006739,GO:0006740,GO:0006753,GO:0006793,GO:0006796,GO:0006807,GO:0008150,GO:0008152,GO:0009051,GO:0009056,GO:0009117,GO:0009507,GO:0009536,GO:0009987,GO:0010035,GO:0010038,GO:0016052,GO:0016491,GO:0016614,GO:…	K00036	G	glucose-6-phosphate 1-dehydrogenase
Sspon.005C0001050		GO:0003674,GO:0003824,GO:0003977,GO:0003983,GO:0005575,GO:0005622,GO:0005623,GO:0005737,GO:0005829,GO:0005886,GO:0006011,GO:0006040,GO:0006047,GO:0006139,GO:0006725,GO:0006753,GO:0006793,GO:0006796,GO:0006807,GO:0008150,GO:0008152,GO:0009117,GO:0009225,GO:0009987,GO:0016020,GO:0016740,GO:0016772,GO:0016779,GO:0019276,GO:0019637,GO:0034641,GO:0044237,GO:0044238,GO:0044281,GO:0044424,GO:0044444,GO:…	K00972	G	UTP--glucose-1-phosphate uridylyltransferase
Sspon.005C0007033	G6PD5	GO:0003674,GO:0003824,GO:0004345,GO:0005575,GO:0005622,GO:0005623,GO:0005737,GO:0005829,GO:0005975,GO:0005996,GO:0006006,GO:0006007,GO:0006098,GO:0006139,GO:0006725,GO:0006732,GO:0006733,GO:0006739,GO:0006740,GO:0006753,GO:0006793,GO:0006796,GO:0006807,GO:0008150,GO:0008152,GO:0009051,GO:0009056,GO:0009117,GO:0009507,GO:0009536,GO:0009987,GO:0010035,GO:0010038,GO:0016052,GO:0016491,GO:0016614,GO:…	K00036	G	glucose-6-phosphate 1-dehydrogenase
Sspon.005C0014450	G6PD3	GO:0003674,GO:0003824,GO:0004345,GO:0005575,GO:0005622,GO:0005623,GO:0005737,GO:0005975,GO:0005996,GO:0006006,GO:0006007,GO:0006098,GO:0006139,GO:0006725,GO:0006732,GO:0006733,GO:0006739,GO:0006740,GO:0006753,GO:0006793,GO:0006796,GO:0006807,GO:0008150,GO:0008152,GO:0009051,GO:0009056,GO:0009117,GO:0009507,GO:0009532,GO:0009536,GO:0009570,GO:0009987,GO:0016052,GO:0016491,GO:0016614,GO:0016616,GO:…	K00036	G	glucose-6-phosphate 1-dehydrogenase
Sspon.005D0006394		GO:0003674,GO:0003824,GO:0003977,GO:0003983,GO:0005575,GO:0005622,GO:0005623,GO:0005737,GO:0005829,GO:0005886,GO:0006011,GO:0006040,GO:0006047,GO:0006139,GO:0006725,GO:0006753,GO:0006793,GO:0006796,GO:0006807,GO:0008150,GO:0008152,GO:0009117,GO:0009225,GO:0009987,GO:0016020,GO:0016740,GO:0016772,GO:0016779,GO:0019276,GO:0019637,GO:0034641,GO:0044237,GO:0044238,GO:0044281,GO:0044424,GO:0044444,GO:…	K00972	G	UTP--glucose-1-phosphate uridylyltransferase
Sspon.005D0012920	G6PD5	GO:0003674,GO:0003824,GO:0004345,GO:0005575,GO:0005622,GO:0005623,GO:0005737,GO:0005829,GO:0005975,GO:0005996,GO:0006006,GO:0006007,GO:0006098,GO:0006139,GO:0006725,GO:0006732,GO:0006733,GO:0006739,GO:0006740,GO:0006753,GO:0006793,GO:0006796,GO:0006807,GO:0008150,GO:0008152,GO:0009051,GO:0009056,GO:0009117,GO:0009507,GO:0009536,GO:0009987,GO:0010035,GO:0010038,GO:0016052,GO:0016491,GO:0016614,GO:…	K00036	G	glucose-6-phosphate 1-dehydrogenase
Sspon.005D0019132	G6PD3	GO:0003674,GO:0003824,GO:0004345,GO:0005575,GO:0005622,GO:0005623,GO:0005737,GO:0005975,GO:0005996,GO:0006006,GO:0006007,GO:0006098,GO:0006139,GO:0006725,GO:0006732,GO:0006733,GO:0006739,GO:0006740,GO:0006753,GO:0006793,GO:0006796,GO:0006807,GO:0008150,GO:0008152,GO:0009051,GO:0009056,GO:0009117,GO:0009507,GO:0009532,GO:0009536,GO:0009570,GO:0009987,GO:0016052,GO:0016491,GO:0016614,GO:0016616,GO:…	K00036	G	glucose-6-phosphate 1-dehydrogenase
Sspon.006A0013590	GPT	GO:0003674,GO:0005215,GO:0005315,GO:0005342,GO:0005575,GO:0005622,GO:0005623,GO:0005737,GO:0005773,GO:0005774,GO:0006810,GO:0006811,GO:0006820,GO:0006996,GO:0007033,GO:0007275,GO:0008150,GO:0008152,GO:0008509,GO:0008514,GO:0008643,GO:0009314,GO:0009416,GO:0009507,GO:0009526,GO:0009536,GO:0009553,GO:0009555,GO:0009607,GO:0009624,GO:0009628,GO:0009642,GO:0009643,GO:0009743,GO:0009744,GO:0009746,GO:…	K15283	G	Glucose-6-phosphate phosphate translocator
Sspon.006A0013620	GPT	GO:0003674,GO:0005215,GO:0005315,GO:0005342,GO:0005575,GO:0005622,GO:0005623,GO:0005737,GO:0005773,GO:0005774,GO:0006810,GO:0006811,GO:0006820,GO:0006996,GO:0007033,GO:0007275,GO:0008150,GO:0008152,GO:0008509,GO:0008514,GO:0008643,GO:0009314,GO:0009416,GO:0009507,GO:0009526,GO:0009536,GO:0009553,GO:0009555,GO:0009607,GO:0009624,GO:0009628,GO:0009642,GO:0009643,GO:0009743,GO:0009744,GO:0009746,GO:…	K15283	G	Glucose-6-phosphate phosphate translocator
Sspon.006A0018543		GO:0003674,GO:0003824,GO:0003977,GO:0003983,GO:0005575,GO:0005622,GO:0005623,GO:0005737,GO:0005829,GO:0005886,GO:0006011,GO:0006040,GO:0006047,GO:0006139,GO:0006725,GO:0006753,GO:0006793,GO:0006796,GO:0006807,GO:0008150,GO:0008152,GO:0009117,GO:0009225,GO:0009987,GO:0016020,GO:0016740,GO:0016772,GO:0016779,GO:0019276,GO:0019637,GO:0034641,GO:0044237,GO:0044238,GO:0044281,GO:0044424,GO:0044444,GO:…	K00972	G	UTP--glucose-1-phosphate uridylyltransferase
Sspon.006B0011880		GO:0003674,GO:0003824,GO:0003977,GO:0003983,GO:0005575,GO:0005622,GO:0005623,GO:0005737,GO:0005829,GO:0005886,GO:0006011,GO:0006040,GO:0006047,GO:0006139,GO:0006725,GO:0006753,GO:0006793,GO:0006796,GO:0006807,GO:0008150,GO:0008152,GO:0009117,GO:0009225,GO:0009987,GO:0016020,GO:0016740,GO:0016772,GO:0016779,GO:0019276,GO:0019637,GO:0034641,GO:0044237,GO:0044238,GO:0044281,GO:0044424,GO:0044444,GO:…	K00972	G	UTP--glucose-1-phosphate uridylyltransferase
Sspon.006C0013031	GPT	GO:0003674,GO:0005215,GO:0005315,GO:0005342,GO:0005575,GO:0005622,GO:0005623,GO:0005737,GO:0005773,GO:0005774,GO:0006810,GO:0006811,GO:0006820,GO:0006996,GO:0007033,GO:0007275,GO:0008150,GO:0008152,GO:0008509,GO:0008514,GO:0008643,GO:0009314,GO:0009416,GO:0009507,GO:0009526,GO:0009536,GO:0009553,GO:0009555,GO:0009607,GO:0009624,GO:0009628,GO:0009642,GO:0009643,GO:0009743,GO:0009744,GO:0009746,GO:…	K15283	G	Glucose-6-phosphate phosphate translocator
Sspon.006D0011733		GO:0003674,GO:0003824,GO:0003977,GO:0003983,GO:0005575,GO:0005622,GO:0005623,GO:0005737,GO:0005829,GO:0005886,GO:0006011,GO:0006040,GO:0006047,GO:0006139,GO:0006725,GO:0006753,GO:0006793,GO:0006796,GO:0006807,GO:0008150,GO:0008152,GO:0009117,GO:0009225,GO:0009987,GO:0016020,GO:0016740,GO:0016772,GO:0016779,GO:0019276,GO:0019637,GO:0034641,GO:0044237,GO:0044238,GO:0044281,GO:0044424,GO:0044444,GO:…	K00972	G	UTP--glucose-1-phosphate uridylyltransferase
Sspon.006D0012500	GPT	GO:0003674,GO:0005215,GO:0005315,GO:0005342,GO:0005575,GO:0005622,GO:0005623,GO:0005737,GO:0005773,GO:0005774,GO:0006810,GO:0006811,GO:0006820,GO:0006996,GO:0007033,GO:0007275,GO:0008150,GO:0008152,GO:0008509,GO:0008514,GO:0008643,GO:0009314,GO:0009416,GO:0009507,GO:0009526,GO:0009536,GO:0009553,GO:0009555,GO:0009607,GO:0009624,GO:0009628,GO:0009642,GO:0009643,GO:0009743,GO:0009744,GO:0009746,GO:…	K15283	G	Glucose-6-phosphate phosphate translocator
Sspon.007C0016890	G6PD4	GO:0005575,GO:0005622,GO:0005623,GO:0005737,GO:0009507,GO:0009536,GO:0043226,GO:0043227,GO:0043229,GO:0043231,GO:0044424,GO:0044444,GO:0044464	K00036	G	glucose-6-phosphate 1-dehydrogenase
Sspon.ctg0042340			K00012	G	UDP-glucose/GDP-mannose dehydrogenase family, NAD binding domain
Sspon.ctg0382130		GO:0003674,GO:0003824,GO:0004347,GO:0005575,GO:0005622,GO:0005623,GO:0005737,GO:0005829,GO:0005975,GO:0005976,GO:0005982,GO:0006073,GO:0008150,GO:0008152,GO:0009507,GO:0009526,GO:0009532,GO:0009536,GO:0009570,GO:0009909,GO:0009911,GO:0009941,GO:0009987,GO:0016853,GO:0016860,GO:0016861,GO:0031967,GO:0031975,GO:0043170,GO:0043226,GO:0043227,GO:0043229,GO:0043231,GO:0044042,GO:0044237,GO:0044238,GO:…	K01810	G	glucose-6-phosphate isomerase
Sspon.001A0008850		GO:0003674,GO:0003824,GO:0005575,GO:0005576,GO:0005622,GO:0005623,GO:0005737,GO:0005975,GO:0005984,GO:0005985,GO:0006091,GO:0006793,GO:0006796,GO:0006950,GO:0008150,GO:0008152,GO:0009266,GO:0009311,GO:0009409,GO:0009507,GO:0009526,GO:0009532,GO:0009536,GO:0009570,GO:0009628,GO:0009767,GO:0009773,GO:0009987,GO:0010319,GO:0015979,GO:0016311,GO:0016787,GO:0016788,GO:0016791,GO:0019203,GO:0019637,GO:…	K03841	G	Fructose-1-6-bisphosphatase
Sspon.001C0007060		GO:0003674,GO:0003824,GO:0005575,GO:0005576,GO:0005622,GO:0005623,GO:0005737,GO:0005975,GO:0005984,GO:0005985,GO:0006091,GO:0006793,GO:0006796,GO:0006950,GO:0008150,GO:0008152,GO:0009266,GO:0009311,GO:0009409,GO:0009507,GO:0009526,GO:0009532,GO:0009536,GO:0009570,GO:0009628,GO:0009767,GO:0009773,GO:0009987,GO:0010319,GO:0015979,GO:0016311,GO:0016787,GO:0016788,GO:0016791,GO:0019203,GO:0019637,GO:…	K03841	G	Fructose-1-6-bisphosphatase
Sspon.001D0008672		GO:0003674,GO:0003824,GO:0005575,GO:0005576,GO:0005622,GO:0005623,GO:0005737,GO:0005975,GO:0005984,GO:0005985,GO:0006091,GO:0006793,GO:0006796,GO:0006950,GO:0008150,GO:0008152,GO:0009266,GO:0009311,GO:0009409,GO:0009507,GO:0009526,GO:0009532,GO:0009536,GO:0009570,GO:0009628,GO:0009767,GO:0009773,GO:0009987,GO:0010319,GO:0015979,GO:0016311,GO:0016787,GO:0016788,GO:0016791,GO:0019203,GO:0019637,GO:…	K03841	G	Fructose-1-6-bisphosphatase
Sspon.003A0000940	OSI_16195	GO:0003674,GO:0003824,GO:0004332,GO:0005488,GO:0005507,GO:0005575,GO:0005576,GO:0005618,GO:0005622,GO:0005623,GO:0005634,GO:0005730,GO:0005737,GO:0005739,GO:0005740,GO:0005773,GO:0005774,GO:0005829,GO:0005886,GO:0005911,GO:0005975,GO:0005996,GO:0006006,GO:0006007,GO:0006091,GO:0006096,GO:0006950,GO:0006970,GO:0008150,GO:0008152,GO:0009056,GO:0009506,GO:0009507,GO:0009536,GO:0009628,GO:0009651,GO:…	K01623	G	fructose-bisphosphate aldolase
Sspon.003A0023630		GO:0003674,GO:0003824,GO:0004332,GO:0005575,GO:0005622,GO:0005623,GO:0005737,GO:0005739,GO:0006950,GO:0006979,GO:0008150,GO:0008152,GO:0009507,GO:0009532,GO:0009534,GO:0009536,GO:0009570,GO:0009579,GO:0010035,GO:0010038,GO:0010287,GO:0016829,GO:0016830,GO:0016832,GO:0031976,GO:0031984,GO:0042221,GO:0043226,GO:0043227,GO:0043229,GO:0043231,GO:0044422,GO:0044424,GO:0044434,GO:0044435,GO:0044444,GO:…	K01623	G	fructose-bisphosphate aldolase
Sspon.003B0006860		GO:0005575,GO:0005622,GO:0005623,GO:0005737,GO:0044424,GO:0044464	K03841	G	Fructose-1-6-bisphosphatase
Sspon.003B0007370	SBPASE	GO:0000271,GO:0003674,GO:0003824,GO:0005575,GO:0005576,GO:0005622,GO:0005623,GO:0005737,GO:0005975,GO:0005976,GO:0005982,GO:0005984,GO:0005985,GO:0005986,GO:0006073,GO:0006793,GO:0006796,GO:0006950,GO:0006952,GO:0008150,GO:0008152,GO:0009058,GO:0009059,GO:0009250,GO:0009311,GO:0009312,GO:0009507,GO:0009526,GO:0009532,GO:0009536,GO:0009570,GO:0009579,GO:0009607,GO:0009617,GO:0009941,GO:0009987,GO:…	K01100	G	Fructose-1-6-bisphosphatase
Sspon.003B0008280	OSI_16195	GO:0003674,GO:0003824,GO:0004332,GO:0005488,GO:0005507,GO:0005575,GO:0005576,GO:0005618,GO:0005622,GO:0005623,GO:0005634,GO:0005730,GO:0005737,GO:0005739,GO:0005740,GO:0005773,GO:0005774,GO:0005829,GO:0005886,GO:0005911,GO:0005975,GO:0005996,GO:0006006,GO:0006007,GO:0006091,GO:0006096,GO:0006950,GO:0006970,GO:0008150,GO:0008152,GO:0009056,GO:0009506,GO:0009507,GO:0009536,GO:0009628,GO:0009651,GO:…	K01623	G	fructose-bisphosphate aldolase
Sspon.003B0018111		GO:0005575,GO:0005622,GO:0005623,GO:0005737,GO:0044424,GO:0044464	K03841	G	Fructose-1-6-bisphosphatase
Sspon.003C0000070	SBPASE	GO:0000271,GO:0003674,GO:0003824,GO:0005575,GO:0005576,GO:0005622,GO:0005623,GO:0005737,GO:0005975,GO:0005976,GO:0005982,GO:0005984,GO:0005985,GO:0005986,GO:0006073,GO:0006793,GO:0006796,GO:0006950,GO:0006952,GO:0008150,GO:0008152,GO:0009058,GO:0009059,GO:0009250,GO:0009311,GO:0009312,GO:0009507,GO:0009526,GO:0009532,GO:0009536,GO:0009570,GO:0009579,GO:0009607,GO:0009617,GO:0009941,GO:0009987,GO:…	K01100	G	Fructose-1-6-bisphosphatase
Sspon.003C0007093	OSI_16195	GO:0003674,GO:0003824,GO:0004332,GO:0005488,GO:0005507,GO:0005575,GO:0005576,GO:0005618,GO:0005622,GO:0005623,GO:0005634,GO:0005730,GO:0005737,GO:0005739,GO:0005740,GO:0005773,GO:0005774,GO:0005829,GO:0005886,GO:0005911,GO:0005975,GO:0005996,GO:0006006,GO:0006007,GO:0006091,GO:0006096,GO:0006950,GO:0006970,GO:0008150,GO:0008152,GO:0009056,GO:0009506,GO:0009507,GO:0009536,GO:0009628,GO:0009651,GO:…	K01623	G	fructose-bisphosphate aldolase
Sspon.003C0031540		GO:0003674,GO:0003824,GO:0004332,GO:0005575,GO:0005622,GO:0005623,GO:0005737,GO:0005739,GO:0006950,GO:0006979,GO:0008150,GO:0008152,GO:0009507,GO:0009532,GO:0009534,GO:0009536,GO:0009570,GO:0009579,GO:0010035,GO:0010038,GO:0010287,GO:0016829,GO:0016830,GO:0016832,GO:0031976,GO:0031984,GO:0042221,GO:0043226,GO:0043227,GO:0043229,GO:0043231,GO:0044422,GO:0044424,GO:0044434,GO:0044435,GO:0044444,GO:…	K01623	G	fructose-bisphosphate aldolase
Sspon.003D0005761		GO:0005575,GO:0005622,GO:0005623,GO:0005737,GO:0044424,GO:0044464	K03841	G	Fructose-1-6-bisphosphatase
Sspon.003D0005860		GO:0005575,GO:0005622,GO:0005623,GO:0005737,GO:0044424,GO:0044464	K03841	G	Fructose-1-6-bisphosphatase
Sspon.003D0006530	SBPASE	GO:0000271,GO:0003674,GO:0003824,GO:0005575,GO:0005576,GO:0005622,GO:0005623,GO:0005737,GO:0005975,GO:0005976,GO:0005982,GO:0005984,GO:0005985,GO:0005986,GO:0006073,GO:0006793,GO:0006796,GO:0006950,GO:0006952,GO:0008150,GO:0008152,GO:0009058,GO:0009059,GO:0009250,GO:0009311,GO:0009312,GO:0009507,GO:0009526,GO:0009532,GO:0009536,GO:0009570,GO:0009579,GO:0009607,GO:0009617,GO:0009941,GO:0009987,GO:…	K01100	G	Fructose-1-6-bisphosphatase
Sspon.003D0020460		GO:0003674,GO:0003824,GO:0004332,GO:0005575,GO:0005622,GO:0005623,GO:0005737,GO:0005739,GO:0006950,GO:0006979,GO:0008150,GO:0008152,GO:0009507,GO:0009532,GO:0009534,GO:0009536,GO:0009570,GO:0009579,GO:0010035,GO:0010038,GO:0010287,GO:0016829,GO:0016830,GO:0016832,GO:0031976,GO:0031984,GO:0042221,GO:0043226,GO:0043227,GO:0043229,GO:0043231,GO:0044422,GO:0044424,GO:0044434,GO:0044435,GO:0044444,GO:…	K01623	G	fructose-bisphosphate aldolase
Sspon.004A0006180		GO:0003674,GO:0003824,GO:0005575,GO:0005622,GO:0005623,GO:0005737,GO:0005829,GO:0005975,GO:0006793,GO:0006796,GO:0008150,GO:0008152,GO:0008443,GO:0009743,GO:0009744,GO:0009746,GO:0009749,GO:0009750,GO:0009987,GO:0010033,GO:0015979,GO:0016301,GO:0016310,GO:0016740,GO:0016772,GO:0016773,GO:0019200,GO:0034284,GO:0034285,GO:0042221,GO:0044237,GO:0044238,GO:0044262,GO:0044424,GO:0044444,GO:0044464,GO:…	K00895	G	pyrophosphate--fructose 6-phosphate 1-phosphotransferase
Sspon.004A0015280	OSI_16195	GO:0003674,GO:0005488,GO:0005507,GO:0005575,GO:0005576,GO:0005618,GO:0005622,GO:0005623,GO:0005634,GO:0005730,GO:0005737,GO:0005739,GO:0005740,GO:0005773,GO:0005774,GO:0005829,GO:0005886,GO:0005911,GO:0006950,GO:0006970,GO:0008150,GO:0009506,GO:0009507,GO:0009536,GO:0009628,GO:0009651,GO:0010035,GO:0010038,GO:0016020,GO:0030054,GO:0030312,GO:0031090,GO:0031967,GO:0031974,GO:0031975,GO:0031981,GO:…	K01623	G	fructose-bisphosphate aldolase
Sspon.004A0015290	OSI_16195	GO:0003674,GO:0003824,GO:0004332,GO:0005488,GO:0005507,GO:0005575,GO:0005576,GO:0005618,GO:0005622,GO:0005623,GO:0005634,GO:0005730,GO:0005737,GO:0005739,GO:0005740,GO:0005773,GO:0005774,GO:0005829,GO:0005886,GO:0005911,GO:0005975,GO:0005996,GO:0006006,GO:0006007,GO:0006091,GO:0006096,GO:0006950,GO:0006970,GO:0008150,GO:0008152,GO:0009056,GO:0009506,GO:0009507,GO:0009536,GO:0009628,GO:0009651,GO:…	K01623	G	fructose-bisphosphate aldolase
Sspon.004B0004611		GO:0003674,GO:0003824,GO:0005575,GO:0005622,GO:0005623,GO:0005737,GO:0005829,GO:0005975,GO:0006793,GO:0006796,GO:0008150,GO:0008152,GO:0008443,GO:0009743,GO:0009744,GO:0009746,GO:0009749,GO:0009750,GO:0009987,GO:0010033,GO:0015979,GO:0016301,GO:0016310,GO:0016740,GO:0016772,GO:0016773,GO:0019200,GO:0034284,GO:0034285,GO:0042221,GO:0044237,GO:0044238,GO:0044262,GO:0044424,GO:0044444,GO:0044464,GO:…	K00895	G	pyrophosphate--fructose 6-phosphate 1-phosphotransferase
Sspon.004B0004670		GO:0003674,GO:0003824,GO:0005575,GO:0005622,GO:0005623,GO:0005737,GO:0005829,GO:0005975,GO:0006793,GO:0006796,GO:0008150,GO:0008152,GO:0008443,GO:0009743,GO:0009744,GO:0009746,GO:0009749,GO:0009750,GO:0009987,GO:0010033,GO:0015979,GO:0016301,GO:0016310,GO:0016740,GO:0016772,GO:0016773,GO:0019200,GO:0034284,GO:0034285,GO:0042221,GO:0044237,GO:0044238,GO:0044262,GO:0044424,GO:0044444,GO:0044464,GO:…	K00895	G	Pyrophosphate--fructose 6-phosphate 1-phosphotransferase subunit
Sspon.004B0014260	OSI_16195	GO:0003674,GO:0005488,GO:0005507,GO:0005575,GO:0005576,GO:0005618,GO:0005622,GO:0005623,GO:0005634,GO:0005730,GO:0005737,GO:0005739,GO:0005740,GO:0005773,GO:0005774,GO:0005829,GO:0005886,GO:0005911,GO:0006950,GO:0006970,GO:0008150,GO:0009506,GO:0009507,GO:0009536,GO:0009628,GO:0009651,GO:0010035,GO:0010038,GO:0016020,GO:0030054,GO:0030312,GO:0031090,GO:0031967,GO:0031974,GO:0031975,GO:0031981,GO:…	K01623	G	fructose-bisphosphate aldolase
Sspon.004B0014270	OSI_16195	GO:0003674,GO:0003824,GO:0004332,GO:0005488,GO:0005507,GO:0005575,GO:0005576,GO:0005618,GO:0005622,GO:0005623,GO:0005634,GO:0005730,GO:0005737,GO:0005739,GO:0005740,GO:0005773,GO:0005774,GO:0005829,GO:0005886,GO:0005911,GO:0005975,GO:0005996,GO:0006006,GO:0006007,GO:0006091,GO:0006096,GO:0006950,GO:0006970,GO:0008150,GO:0008152,GO:0009056,GO:0009506,GO:0009507,GO:0009536,GO:0009628,GO:0009651,GO:…	K01623	G	fructose-bisphosphate aldolase
Sspon.004C0015890	OSI_16195	GO:0003674,GO:0005488,GO:0005507,GO:0005575,GO:0005576,GO:0005618,GO:0005622,GO:0005623,GO:0005634,GO:0005730,GO:0005737,GO:0005739,GO:0005740,GO:0005773,GO:0005774,GO:0005829,GO:0005886,GO:0005911,GO:0006950,GO:0006970,GO:0008150,GO:0009506,GO:0009507,GO:0009536,GO:0009628,GO:0009651,GO:0010035,GO:0010038,GO:0016020,GO:0030054,GO:0030312,GO:0031090,GO:0031967,GO:0031974,GO:0031975,GO:0031981,GO:…	K01623	G	fructose-bisphosphate aldolase
Sspon.004D0008120		GO:0003674,GO:0003824,GO:0005575,GO:0005622,GO:0005623,GO:0005737,GO:0005829,GO:0005975,GO:0006793,GO:0006796,GO:0008150,GO:0008152,GO:0008443,GO:0009743,GO:0009744,GO:0009746,GO:0009749,GO:0009750,GO:0009987,GO:0010033,GO:0015979,GO:0016301,GO:0016310,GO:0016740,GO:0016772,GO:0016773,GO:0019200,GO:0034284,GO:0034285,GO:0042221,GO:0044237,GO:0044238,GO:0044262,GO:0044424,GO:0044444,GO:0044464,GO:…	K00895	G	Pyrophosphate--fructose 6-phosphate 1-phosphotransferase subunit
Sspon.004D0016643	OSI_16195	GO:0003674,GO:0003824,GO:0004332,GO:0005488,GO:0005507,GO:0005575,GO:0005576,GO:0005618,GO:0005622,GO:0005623,GO:0005634,GO:0005730,GO:0005737,GO:0005739,GO:0005740,GO:0005773,GO:0005774,GO:0005829,GO:0005886,GO:0005911,GO:0005975,GO:0005996,GO:0006006,GO:0006007,GO:0006091,GO:0006096,GO:0006950,GO:0006970,GO:0008150,GO:0008152,GO:0009056,GO:0009506,GO:0009507,GO:0009536,GO:0009628,GO:0009651,GO:…	K01623	G	fructose-bisphosphate aldolase
Sspon.005A0023720		GO:0003674,GO:0003824,GO:0004332,GO:0005575,GO:0005576,GO:0005622,GO:0005623,GO:0005737,GO:0005829,GO:0005840,GO:0008150,GO:0008152,GO:0009507,GO:0009526,GO:0009532,GO:0009534,GO:0009536,GO:0009570,GO:0009579,GO:0009719,GO:0009725,GO:0009737,GO:0009941,GO:0010033,GO:0010035,GO:0010038,GO:0010287,GO:0016020,GO:0016829,GO:0016830,GO:0016832,GO:0022626,GO:0030529,GO:0031967,GO:0031975,GO:0031976,GO:…	K01623	G	Fructose-bisphosphate aldolase
Sspon.005A0023922		GO:0003674,GO:0003824,GO:0004332,GO:0005575,GO:0005576,GO:0005622,GO:0005623,GO:0005737,GO:0005829,GO:0005840,GO:0008150,GO:0008152,GO:0009507,GO:0009526,GO:0009532,GO:0009534,GO:0009536,GO:0009570,GO:0009579,GO:0009719,GO:0009725,GO:0009737,GO:0009941,GO:0010033,GO:0010035,GO:0010038,GO:0010287,GO:0016020,GO:0016829,GO:0016830,GO:0016832,GO:0022626,GO:0030529,GO:0031967,GO:0031975,GO:0031976,GO:…	K01623	G	Fructose-bisphosphate aldolase
Sspon.005C0021490		GO:0003674,GO:0003824,GO:0004332,GO:0005575,GO:0005576,GO:0005622,GO:0005623,GO:0005737,GO:0005829,GO:0005840,GO:0008150,GO:0008152,GO:0009507,GO:0009526,GO:0009532,GO:0009534,GO:0009536,GO:0009570,GO:0009579,GO:0009719,GO:0009725,GO:0009737,GO:0009941,GO:0010033,GO:0010035,GO:0010038,GO:0010287,GO:0016020,GO:0016829,GO:0016830,GO:0016832,GO:0022626,GO:0030529,GO:0031967,GO:0031975,GO:0031976,GO:…	K01623	G	Fructose-bisphosphate aldolase
Sspon.007A0009271		GO:0005575,GO:0005622,GO:0005623,GO:0005737,GO:0044424,GO:0044464	K03841	G	Fructose-1-6-bisphosphatase
Sspon.007A0026331		GO:0003674,GO:0003824,GO:0004332,GO:0005575,GO:0005576,GO:0005622,GO:0005623,GO:0005737,GO:0005829,GO:0005840,GO:0008150,GO:0008152,GO:0009507,GO:0009526,GO:0009532,GO:0009534,GO:0009536,GO:0009570,GO:0009579,GO:0009719,GO:0009725,GO:0009737,GO:0009941,GO:0010033,GO:0010035,GO:0010038,GO:0010287,GO:0016020,GO:0016829,GO:0016830,GO:0016832,GO:0022626,GO:0030529,GO:0031967,GO:0031975,GO:0031976,GO:…	K01623	G	Fructose-bisphosphate aldolase
Sspon.007B0008251		GO:0005575,GO:0005622,GO:0005623,GO:0005737,GO:0044424,GO:0044464	K03841	G	Fructose-1-6-bisphosphatase
Sspon.007B0026580		GO:0003674,GO:0003824,GO:0004332,GO:0005575,GO:0005576,GO:0005622,GO:0005623,GO:0005737,GO:0005829,GO:0005840,GO:0008150,GO:0008152,GO:0009507,GO:0009526,GO:0009532,GO:0009534,GO:0009536,GO:0009570,GO:0009579,GO:0009719,GO:0009725,GO:0009737,GO:0009941,GO:0010033,GO:0010035,GO:0010038,GO:0010287,GO:0016020,GO:0016829,GO:0016830,GO:0016832,GO:0022626,GO:0030529,GO:0031967,GO:0031975,GO:0031976,GO:…	K01623	G	Fructose-bisphosphate aldolase
Sspon.007B0026601		GO:0003674,GO:0003824,GO:0004332,GO:0005575,GO:0005576,GO:0005622,GO:0005623,GO:0005737,GO:0005829,GO:0005840,GO:0008150,GO:0008152,GO:0009507,GO:0009526,GO:0009532,GO:0009534,GO:0009536,GO:0009570,GO:0009579,GO:0009719,GO:0009725,GO:0009737,GO:0009941,GO:0010033,GO:0010035,GO:0010038,GO:0010287,GO:0016020,GO:0016829,GO:0016830,GO:0016832,GO:0022626,GO:0030529,GO:0031967,GO:0031975,GO:0031976,GO:…	K01623	G	Fructose-bisphosphate aldolase
Sspon.007C0006800		GO:0005575,GO:0005622,GO:0005623,GO:0005737,GO:0044424,GO:0044464	K03841	G	Fructose-1-6-bisphosphatase
Sspon.007C0006830		GO:0005575,GO:0005622,GO:0005623,GO:0005737,GO:0044424,GO:0044464	K03841	G	Fructose-1-6-bisphosphatase
Sspon.007C0024080		GO:0003674,GO:0003824,GO:0004332,GO:0005575,GO:0005576,GO:0005622,GO:0005623,GO:0005737,GO:0005829,GO:0005840,GO:0008150,GO:0008152,GO:0009507,GO:0009526,GO:0009532,GO:0009534,GO:0009536,GO:0009570,GO:0009579,GO:0009719,GO:0009725,GO:0009737,GO:0009941,GO:0010033,GO:0010035,GO:0010038,GO:0010287,GO:0016020,GO:0016829,GO:0016830,GO:0016832,GO:0022626,GO:0030529,GO:0031967,GO:0031975,GO:0031976,GO:…	K01623	G	Fructose-bisphosphate aldolase
Sspon.007D0022720		GO:0003674,GO:0003824,GO:0004332,GO:0005575,GO:0005576,GO:0005622,GO:0005623,GO:0005737,GO:0005829,GO:0005840,GO:0008150,GO:0008152,GO:0009507,GO:0009526,GO:0009532,GO:0009534,GO:0009536,GO:0009570,GO:0009579,GO:0009719,GO:0009725,GO:0009737,GO:0009941,GO:0010033,GO:0010035,GO:0010038,GO:0010287,GO:0016020,GO:0016829,GO:0016830,GO:0016832,GO:0022626,GO:0030529,GO:0031967,GO:0031975,GO:0031976,GO:…	K01623	G	Fructose-bisphosphate aldolase
Sspon.008A0004940		GO:0005575,GO:0005622,GO:0005623,GO:0005737,GO:0009507,GO:0009532,GO:0009536,GO:0009570,GO:0043226,GO:0043227,GO:0043229,GO:0043231,GO:0044422,GO:0044424,GO:0044434,GO:0044435,GO:0044444,GO:0044446,GO:0044464	K03841	G	Fructose-1-6-bisphosphatase
Sspon.008A0005320		GO:0005575,GO:0005622,GO:0005623,GO:0005737,GO:0009507,GO:0009532,GO:0009536,GO:0009570,GO:0043226,GO:0043227,GO:0043229,GO:0043231,GO:0044422,GO:0044424,GO:0044434,GO:0044435,GO:0044444,GO:0044446,GO:0044464	K03841	G	Fructose-1-6-bisphosphatase
Sspon.008A0007815		GO:0003674,GO:0003824,GO:0004332,GO:0005575,GO:0005622,GO:0005623,GO:0005737,GO:0008150,GO:0008152,GO:0009507,GO:0009536,GO:0016829,GO:0016830,GO:0016832,GO:0043226,GO:0043227,GO:0043229,GO:0043231,GO:0044424,GO:0044444,GO:0044464	K01623	G	fructose-bisphosphate aldolase
Sspon.008A0011591		GO:0003674,GO:0003824,GO:0005575,GO:0005622,GO:0005623,GO:0005737,GO:0005829,GO:0005975,GO:0006793,GO:0006796,GO:0008150,GO:0008152,GO:0008443,GO:0009743,GO:0009744,GO:0009746,GO:0009749,GO:0009750,GO:0009987,GO:0010033,GO:0015979,GO:0016301,GO:0016310,GO:0016740,GO:0016772,GO:0016773,GO:0019200,GO:0034284,GO:0034285,GO:0042221,GO:0044237,GO:0044238,GO:0044262,GO:0044424,GO:0044444,GO:0044464,GO:…	K00895	G	Pyrophosphate--fructose 6-phosphate 1-phosphotransferase subunit
Sspon.008A0013790		GO:0000003,GO:0003006,GO:0003674,GO:0003824,GO:0005575,GO:0005618,GO:0005622,GO:0005623,GO:0005737,GO:0005829,GO:0005975,GO:0006793,GO:0006796,GO:0007275,GO:0008150,GO:0008152,GO:0008443,GO:0009790,GO:0009791,GO:0009793,GO:0009987,GO:0010035,GO:0010038,GO:0010154,GO:0015979,GO:0016020,GO:0016301,GO:0016310,GO:0016740,GO:0016772,GO:0016773,GO:0019200,GO:0022414,GO:0030312,GO:0032501,GO:0032502,GO:…	K00895	G	pyrophosphate--fructose 6-phosphate 1-phosphotransferase
Sspon.008A0013800		GO:0000003,GO:0003006,GO:0003674,GO:0003824,GO:0005575,GO:0005618,GO:0005622,GO:0005623,GO:0005737,GO:0005829,GO:0005975,GO:0006793,GO:0006796,GO:0007275,GO:0008150,GO:0008152,GO:0008443,GO:0009790,GO:0009791,GO:0009793,GO:0009987,GO:0010035,GO:0010038,GO:0010154,GO:0015979,GO:0016020,GO:0016301,GO:0016310,GO:0016740,GO:0016772,GO:0016773,GO:0019200,GO:0022414,GO:0030312,GO:0032501,GO:0032502,GO:…	K00895	G	pyrophosphate--fructose 6-phosphate 1-phosphotransferase
Sspon.008B0005410		GO:0005575,GO:0005622,GO:0005623,GO:0005737,GO:0009507,GO:0009532,GO:0009536,GO:0009570,GO:0043226,GO:0043227,GO:0043229,GO:0043231,GO:0044422,GO:0044424,GO:0044434,GO:0044435,GO:0044444,GO:0044446,GO:0044464	K03841	G	Fructose-1-6-bisphosphatase
Sspon.008B0008282		GO:0003674,GO:0003824,GO:0004332,GO:0005575,GO:0005622,GO:0005623,GO:0005737,GO:0008150,GO:0008152,GO:0009507,GO:0009536,GO:0016829,GO:0016830,GO:0016832,GO:0043226,GO:0043227,GO:0043229,GO:0043231,GO:0044424,GO:0044444,GO:0044464	K01623	G	fructose-bisphosphate aldolase
Sspon.008B0012053		GO:0003674,GO:0003824,GO:0005575,GO:0005622,GO:0005623,GO:0005737,GO:0005829,GO:0005975,GO:0006793,GO:0006796,GO:0008150,GO:0008152,GO:0008443,GO:0009743,GO:0009744,GO:0009746,GO:0009749,GO:0009750,GO:0009987,GO:0010033,GO:0015979,GO:0016301,GO:0016310,GO:0016740,GO:0016772,GO:0016773,GO:0019200,GO:0034284,GO:0034285,GO:0042221,GO:0044237,GO:0044238,GO:0044262,GO:0044424,GO:0044444,GO:0044464,GO:…	K00895	G	Pyrophosphate--fructose 6-phosphate 1-phosphotransferase subunit
Sspon.008B0012090		GO:0003674,GO:0003824,GO:0005575,GO:0005622,GO:0005623,GO:0005737,GO:0005829,GO:0005975,GO:0006793,GO:0006796,GO:0008150,GO:0008152,GO:0008443,GO:0009743,GO:0009744,GO:0009746,GO:0009749,GO:0009750,GO:0009987,GO:0010033,GO:0015979,GO:0016301,GO:0016310,GO:0016740,GO:0016772,GO:0016773,GO:0019200,GO:0034284,GO:0034285,GO:0042221,GO:0044237,GO:0044238,GO:0044262,GO:0044424,GO:0044444,GO:0044464,GO:…	K00895	G	Pyrophosphate--fructose 6-phosphate 1-phosphotransferase subunit
Sspon.008B0014081		GO:0000003,GO:0003006,GO:0003674,GO:0003824,GO:0005575,GO:0005618,GO:0005622,GO:0005623,GO:0005737,GO:0005829,GO:0005975,GO:0006793,GO:0006796,GO:0007275,GO:0008150,GO:0008152,GO:0008443,GO:0009790,GO:0009791,GO:0009793,GO:0009987,GO:0010035,GO:0010038,GO:0010154,GO:0015979,GO:0016020,GO:0016301,GO:0016310,GO:0016740,GO:0016772,GO:0016773,GO:0019200,GO:0022414,GO:0030312,GO:0032501,GO:0032502,GO:…	K00895	G	pyrophosphate--fructose 6-phosphate 1-phosphotransferase
Sspon.008B0014131		GO:0000003,GO:0003006,GO:0003674,GO:0003824,GO:0005575,GO:0005618,GO:0005622,GO:0005623,GO:0005737,GO:0005829,GO:0005975,GO:0006793,GO:0006796,GO:0007275,GO:0008150,GO:0008152,GO:0008443,GO:0009790,GO:0009791,GO:0009793,GO:0009987,GO:0010035,GO:0010038,GO:0010154,GO:0015979,GO:0016020,GO:0016301,GO:0016310,GO:0016740,GO:0016772,GO:0016773,GO:0019200,GO:0022414,GO:0030312,GO:0032501,GO:0032502,GO:…	K00895	G	pyrophosphate--fructose 6-phosphate 1-phosphotransferase
Sspon.008C0005750		GO:0005575,GO:0005622,GO:0005623,GO:0005737,GO:0009507,GO:0009532,GO:0009536,GO:0009570,GO:0043226,GO:0043227,GO:0043229,GO:0043231,GO:0044422,GO:0044424,GO:0044434,GO:0044435,GO:0044444,GO:0044446,GO:0044464	K03841	G	Fructose-1-6-bisphosphatase
