# Supplementary material for: Comparative Analysis of Sugar Metabolites and Their Transporters in Sugarcane Following Sugarcane mosaic virus (SCMV) Infection
Source: Int J Mol Sci. 2021 Dec 17;22(24):13574. doi: 10.3390/ijms222413574 (PMC8707430; doi:10.3390/ijms222413574)
Supplement: Supplementary file 1 [file ijms-22-13574-s001.zip › Supplementary Table S3.xlsx]

## Sheet: Sheet1
Supplementary Table S3: List of protein ID related to sugar metabolism and transport.
Sucrose transporter
Sspon.01G0017600-1P																					100	100	100	100	100	100		100	100	100	100	100	100	0.01	0.01	0.528	0.535	0.438	0.461	0.478	0.01	0.01	1.895	1.015	0.829	0.873	0.906	0.01	0.01
Fructose
Sspon.01G0051520-2D																				0.01	1.027	1.732	1.658	1.874	1.879	1.805	100	100	100	100	100	100	100	0.974	0.01	1.687	1.615	1.825	1.83	1.758	0.577	0.01	0.593	0.958	1.082	1.085	1.042	0.603	0.01
Sspon.03G0029410-1B																				100	100	100	100	100	100	100	0.01	0.241	0.201	0.177	0.15	0.147	0.153	0.01	4.152	0.834	0.733	0.624	0.612	0.637	0.01	4.976	1.199	0.879	0.748	0.733	0.763	0.01	5.66
Sspon.03G0037730-1C																				0.993	1.42	1.52	1.536	1.541	1.427	1.508	1.007	1.431	1.532	1.547	1.553	1.437	1.52	0.704	0.699	1.071	1.081	1.085	1.005	1.062	0.658	0.653	0.934	1.01	1.014	0.938	0.992	0.651	0.646
Sspon.03G0000790-2C																				0.01	0.617	0.636	0.662	0.538	0.695	0.679	100	100	100	100	100	100	100	1.62	0.01	1.031	1.073	0.871	1.126	1.101	1.572	0.01	0.97	1.041	0.845	1.093	1.068	1.51	0.01
Sspon.07G0007070-4P																				0.43	0.631	0.471	0.5	0.505	0.482	0.458	2.324	1.466	1.094	1.162	1.173	1.12	1.063	1.585	0.682	0.746	0.792	0.8	0.764	0.725	2.125	0.914	1.341	1.063	1.073	1.024	0.972	2	0.861
Sspon.03G0018970-3D																					100	100	100	100	100	100		100	100	100	100	100	100	0.01	0.01	0.883	0.719	0.593	0.651	0.619	0.01	0.01	1.132	0.814	0.671	0.737	0.701	0.01	0.01
Sspon.04G0012290-2B																				0.58	0.518	0.441	0.473	0.478	0.525	0.49	1.725	0.893	0.761	0.816	0.825	0.906	0.845	1.932	1.12	0.853	0.914	0.924	1.015	0.947	2.266	1.314	1.173	1.071	1.084	1.191	1.11	2.115	1.226
Sspon.04G0004940-3D																						100	100	100	100	100			100	100	100	100	100			100	100	100	100	100	0.01	0.01	0.01	1.962	1.177	1.041	1.072	0.01	0.01
Sspon.05G0018310-3C																				1.598	0.351	0.262	0.271	0.346	0.287	0.262	0.626	0.22	0.164	0.17	0.216	0.18	0.164	2.848	4.552	0.747	0.772	0.985	0.817	0.745	3.815	6.098	1.34	1.034	1.319	1.095	0.998	3.691	5.899
Sspon.07G0019260-3D																				0.818	1.321	1.333	1.221	1.646	1.383	1.244	1.223	1.616	1.63	1.494	2.014	1.692	1.521	0.757	0.619	1.009	0.925	1.246	1.047	0.942	0.75	0.614	0.991	0.917	1.235	1.038	0.933	0.819	0.669
Sspon.08G0003970-2B																						100	100	100	100	100			100	100	100	100	100			100	100	100	100	100	0.01	0.01	0.01	0.977	0.993	0.972	0.946	0.01	0.01
Sspon.08G0006060-3C																				1.454	0.614	0.62	0.663	0.778	0.687	0.617	0.688	0.423	0.427	0.456	0.535	0.473	0.425	1.627	2.365	1.009	1.079	1.265	1.119	1.005	1.613	2.344	0.991	1.07	1.254	1.109	0.996	1.508	2.191
Sspon.08G0008950-3C																						100	100	100	100	100			100	100	100	100	100			100	100	100	100	100	0.01	0.01	0.01	0.954	1.128	1.11	1.054	0.01	0.01
Sspon.08G0021760-2C																				0.01	0.359	0.554	0.544	0.478	0.55	0.544	100	100	100	100	100	100	100	2.789	0.01	1.545	1.518	1.334	1.535	1.516	1.805	0.01	0.647	0.982	0.864	0.993	0.981	1.837	0.01
Sspon.02G0020140-2B																					100	100	100	100	100	100		100	100	100	100	100	100	0.01	0.01	1.255	1.223	1.173	1.226	1.198	0.01	0.01	0.797	0.974	0.935	0.977	0.955	0.01	0.01
Sspon.07G0010480-2B																					100	100	100	100	100	100		100	100	100	100	100	100	0.01	0.01	0.738	0.75	0.714	0.675	0.641	0.01	0.01	1.355	1.017	0.967	0.914	0.868	0.01	0.01
Starch
Sspon.03G0001350-3C																					100	100	100	100	100	100		100	100	100	100	100	100	0.01	0.01	0.819	0.811	0.975	0.926	0.94	0.01	0.01	1.222	0.991	1.191	1.131	1.148	0.01	0.01
Sspon.04G0003570-1A																				0.01	0.722	0.612	0.561	0.559	0.545	0.564	100	100	100	100	100	100	100	1.385	0.01	0.848	0.777	0.774	0.755	0.782	1.633	0.01	1.179	0.916	0.913	0.89	0.922	1.782	0.01
Sspon.06G0012930-1A																					100	100	100	100	100	100		100	100	100	100	100	100	0.01	0.01	1.215	1.377	1.236	1.335	1.347	0.01	0.01	0.823	1.133	1.017	1.099	1.109	0.01	0.01
Sspon.06G0007590-4D																				1.583	4.114	3.577	3.338	3.336	3.41	3.393	0.632	2.599	2.26	2.109	2.108	2.154	2.144	0.243	0.385	0.87	0.811	0.811	0.829	0.825	0.28	0.442	1.15	0.933	0.933	0.953	0.949	0.3	0.474
Glucose
Sspon.01G0028910-2B																						100	100	100	100	100			100	100	100	100	100			100	100	100	100	100	0.01	0.01	0.01	0.878	0.692	0.928	0.899	0.01	0.01
Sspon.01G0049620-2D																					100	100	100	100	100	100		100	100	100	100	100	100	0.01	0.01	1.169	1.123	1.147	1.351	1.269	0.01	0.01	0.856	0.961	0.981	1.156	1.086	0.01	0.01
Sspon.02G0012610-1A																					100	100	100	100	100	100		100	100	100	100	100	100	0.01	0.01	0.748	0.786	0.802	0.884	0.962	0.01	0.01	1.337	1.051	1.073	1.183	1.287	0.01	0.01
Sspon.02G0008310-2B																				0.537	1.514	1.876	1.821	1.778	1.824	1.872	1.864	2.822	3.496	3.395	3.314	3.399	3.488	0.66	0.354	1.239	1.203	1.174	1.205	1.236	0.533	0.286	0.807	0.971	0.948	0.972	0.998	0.549	0.295
Sspon.04G0008880-2B																					100	100	100	100	100	100		100	100	100	100	100	100	0.01	0.01	0.845	0.765	0.881	0.947	0.979	0.01	0.01	1.184	0.905	1.043	1.121	1.159	0.01	0.01
Sspon.05G0002590-1A																					100	100	100	100	100	100		100	100	100	100	100	100	0.01	0.01	0.441	0.467	0.526	0.543	0.536	0.01	0.01	2.269	1.06	1.192	1.232	1.216	0.01	0.01
[truncated: 38 more columns]
