# Supplementary material for: Comparative Analysis of Sugar Metabolites and Their Transporters in Sugarcane Following Sugarcane mosaic virus (SCMV) Infection
Source: Int J Mol Sci. 2021 Dec 17;22(24):13574. doi: 10.3390/ijms222413574 (PMC8707430; doi:10.3390/ijms222413574)
Supplement: Supplementary file 1 [file ijms-22-13574-s001.zip › Supplementary Table S4.xlsx]

## Sheet: Sheet1
Supplementary table S4: List of primer sequences used for qRT-PCR.
Primer code	Primer Sequence	Gene Function	Product length	Tm
P1 Forward:	CTGCAATCTGGAACGGGAAGA	Actin-2	161	60
P1 Reverse	TACACCTCATTTCCACCGCCA
P2 Forward	TCCATCTTCGGCATCTACGC	Fructose 1,6-biphosphatase	185	60
P2 Reverse	CCTCTGCTCCACCGAATCAA
P3 Forward	CGTGTGTCATGGAGCTCTGT	Sucrose transporter	150	60
P3 Reverse	AACCCCAATGCAACAGGACT
P4 Forward	TCTGTGACCTGGGATGCCTA	UDP glucose 6 dehydrogenase	183	60
P4 Reverse	AATGAAGCCAATCTCCCGCA
P5 Forward	CATATGTGATGTCCGGGCGA	Starch synthetase	151	60
P5 Reverse	ATGACTGACTGCAACCCCTG
